# Supplementary material for: Palaeoclimatic conditions in the Mediterranean explain genetic diversity of Posidonia oceanica seagrass meadows
Source: Sci Rep. 2017 Jun 2;7:2732. doi: 10.1038/s41598-017-03006-2 (PMC5457430; doi:10.1038/s41598-017-03006-2)
Supplement: Supplementary file 2 — Dataset 1 [file 41598_2017_3006_MOESM2_ESM.xls]

## Sheet: Hoja1
LON_WGS84_DEG	LAT_WGS84_DEG	Locality	Country	Reference
4.2	40	Addaia Bay (Menorca)	Spain	Ribera, G.Ribera, G., Coloreu, M., Rodriguez-Prieto, C., & Ballesteros, E. (1997). Phytobenthic assemblages of Addaia bay (Menorca, Western Mediterranean): composition and distribution. Botanica marina, 40(1-6), 523-532.
20.8725	37.6833	Laganas Bay (National Marine Park of Zakynthos, Ionian Sea)	Greece	Christia, C., Tziortzis, I., Fyttis, G., Kashta, L., & Papastergiadou, E. (2011). A survey of the benthic aquatic flora in transitional water systems of Greece and Cyprus (Mediterranean Sea). Botanica marina, 54(2), 169-178.
14.0843	40.8243	Aree Marine Protette di Baia, coste nord-occidentali della Baia di Pozzuoli	Italy	Russo, G. F., Di Donato, R., & Di Stefano, F. (2008). Gli habitat sottomarini delle coste della Campania. Biologi Italiani, 6, 36-40.
14.0776	40.8215	Punta Epitaffio, Aree Marine Protette di Baia, coste nord-occidentali della Baia di Pozzuoli	Italy	Russo, G. F., Di Donato, R., & Di Stefano, F. (2008). Gli habitat sottomarini delle coste della Campania. Biologi Italiani, 6, 36-40.
13.9739	40.7202	Isole flegree, isola d’Ischia	Italy	Russo, G. F., Di Donato, R., & Di Stefano, F. (2008). Gli habitat sottomarini delle coste della Campania. Biologi Italiani, 6, 36-40.
13.8574	41.0513	Golfo di Gaeta	Italy	Russo, G. F., Di Donato, R., & Di Stefano, F. (2008). Gli habitat sottomarini delle coste della Campania. Biologi Italiani, 6, 36-40.
14.3558	40.5813	Aree Marine Protette di Punta Campanella, Marina del Cantone	Italy	Russo, G. F., Di Donato, R., & Di Stefano, F. (2008). Gli habitat sottomarini delle coste della Campania. Biologi Italiani, 6, 36-40.
14.341	40.6187	Aree Marine Protette di Punta Campanella, Marina ?	Italy	Russo, G. F., Di Donato, R., & Di Stefano, F. (2008). Gli habitat sottomarini delle coste della Campania. Biologi Italiani, 6, 36-40.
14.3475	40.6304	Aree Marine Protette di Punta Campanella, Punta da Capo	Italy	Russo, G. F., Di Donato, R., & Di Stefano, F. (2008). Gli habitat sottomarini delle coste della Campania. Biologi Italiani, 6, 36-40.
14.254	40.544	Aree Marine Protette di L’isola di Capri (south)	Italy	Russo, G. F., Di Donato, R., & Di Stefano, F. (2008). Gli habitat sottomarini delle coste della Campania. Biologi Italiani, 6, 36-40.
14.2532	40.5579	Aree Marine Protette di L’isola di Capri (north)	Italy	Russo, G. F., Di Donato, R., & Di Stefano, F. (2008). Gli habitat sottomarini delle coste della Campania. Biologi Italiani, 6, 36-40.
14.9376	40.3214	AMP di Santa Maria di Castellabate, Pta. Pagliaro	Italy	Russo, G. F., Di Donato, R., & Di Stefano, F. (2008). Gli habitat sottomarini delle coste della Campania. Biologi Italiani, 6, 36-40.
14.9415	40.2317	AMP di Santa Maria di Castellabate, Ogliastro Marina	Italy	Russo, G. F., Di Donato, R., & Di Stefano, F. (2008). Gli habitat sottomarini delle coste della Campania. Biologi Italiani, 6, 36-40.
14.9123	40.2384	AMP di Santa Maria di Castellabate, licosa	Italy	Russo, G. F., Di Donato, R., & Di Stefano, F. (2008). Gli habitat sottomarini delle coste della Campania. Biologi Italiani, 6, 36-40.
14.9131	40.2608	AMP di Santa Maria di Castellabate, Pozillo	Italy	Russo, G. F., Di Donato, R., & Di Stefano, F. (2008). Gli habitat sottomarini delle coste della Campania. Biologi Italiani, 6, 36-40.
15.4154	39.9913	AMP Costa degli Infreschi,sur	Italy	Russo, G. F., Di Donato, R., & Di Stefano, F. (2008). Gli habitat sottomarini delle coste della Campania. Biologi Italiani, 6, 36-40.
15.4309	40.0018	AMP Costa degli Infreschi,este	Italy	Russo, G. F., Di Donato, R., & Di Stefano, F. (2008). Gli habitat sottomarini delle coste della Campania. Biologi Italiani, 6, 36-40.
15.4792	40.0386	AMP Costa degli Infreschi,este	Italy	Russo, G. F., Di Donato, R., & Di Stefano, F. (2008). Gli habitat sottomarini delle coste della Campania. Biologi Italiani, 6, 36-40.
15.4493	40.0212	AMP Costa degli Infreschi,este	Italy	Russo, G. F., Di Donato, R., & Di Stefano, F. (2008). Gli habitat sottomarini delle coste della Campania. Biologi Italiani, 6, 36-40.
10.2368	42.792	Elba Island, Gulf of Procchio	Italy	Piazzi, L., Acunto, S., & Cinelli, F. (2000). Mapping of Posidonia oceanica beds around Elba Island (western Mediterranean) with integration of direct and indirect methods. Oceanologica acta, 23(3), 339-346.
10.2688	42.8215	Elba Island, Gulf of Viticcio	Italy	Piazzi, L., Acunto, S., & Cinelli, F. (2000). Mapping of Posidonia oceanica beds around Elba Island (western Mediterranean) with integration of direct and indirect methods. Oceanologica acta, 23(3), 339-346.
10.3398	42.7603	Elba Island, Gulf of Stella	Italy	Piazzi, L., Acunto, S., & Cinelli, F. (2000). Mapping of Posidonia oceanica beds around Elba Island (western Mediterranean) with integration of direct and indirect methods. Oceanologica acta, 23(3), 339-346.
10.3027	42.7483	Elba Island, Gulf of Lacona;	Italy	Piazzi, L., Acunto, S., & Cinelli, F. (2000). Mapping of Posidonia oceanica beds around Elba Island (western Mediterranean) with integration of direct and indirect methods. Oceanologica acta, 23(3), 339-346.
10.2444	42.7407	Elba Island, Gulf of Campo	Italy	Piazzi, L., Acunto, S., & Cinelli, F. (2000). Mapping of Posidonia oceanica beds around Elba Island (western Mediterranean) with integration of direct and indirect methods. Oceanologica acta, 23(3), 339-346.
10.39	42.8567	Elba Island, Inferno Bay	Italy	Piazzi, L., Acunto, S., & Cinelli, F. (2000). Mapping of Posidonia oceanica beds around Elba Island (western Mediterranean) with integration of direct and indirect methods. Oceanologica acta, 23(3), 339-346.
10.2927	42.825	Elba Island, Enfola Cape	Italy	Piazzi, L., Acunto, S., & Cinelli, F. (2000). Mapping of Posidonia oceanica beds around Elba Island (western Mediterranean) with integration of direct and indirect methods. Oceanologica acta, 23(3), 339-346.
10.1172	42.7457	Elba Island, Pomonte	Italy	Piazzi, L., Acunto, S., & Cinelli, F. (2000). Mapping of Posidonia oceanica beds around Elba Island (western Mediterranean) with integration of direct and indirect methods. Oceanologica acta, 23(3), 339-346.
15.8172	39.6676	Diamante (Calabria)	Italy	Rende, S. F., Stroobant, M., del Pino, Á. S., & Polifrone, M. (2012). Application of image analysis software to the morphometrics of Posidonia oceanica (L.) Delile and Cymodocea nodosa (Ucria) Ascherson. Botanica Marina, 55(3), 301-305.
11.8557	42.0288	Santa Marinella (Lazio)	Italy	Rende, S. F., Stroobant, M., del Pino, Á. S., & Polifrone, M. (2012). Application of image analysis software to the morphometrics of Posidonia oceanica (L.) Delile and Cymodocea nodosa (Ucria) Ascherson. Botanica Marina, 55(3), 301-305.
3.3	42.3	Cala Jonquet	Spain	Enriquez, S., Marbà, N., Cebriàn, J., & Duarte, C. M. (2004). Annual variation in leaf photosynthesis and leaf nutrient content of four Mediterranean seagrasses. Botanica Marina, 47(4), 295-306.
-0.788587	37.5611	Cabo de Palos	Spain	Pérez-Ruzafa, A., Hegazi, M. I., Pérez-Ruzafa, I. M., & Marcos, C. (2008). Differences in spatial and seasonal patterns of macrophyte assemblages between a coastal lagoon and the open sea. Marine Environmental Research, 65(4), 291-314.
15.8223	39.6717	Diamante (Calabria, Italy)	Italy	Rende, S. F., Stroobant, M., del Pino, Á. S., & Polifrone, M. (2012). Application of image analysis software to the morphometrics of Posidonia oceanica (L.) Delile and Cymodocea nodosa (Ucria) Ascherson. Botanica Marina, 55(3), 301-305.
11.8863	42.0306	Santa Marinella (Lazio, Italy	Italy	Rende, S. F., Stroobant, M., del Pino, Á. S., & Polifrone, M. (2012). Application of image analysis software to the morphometrics of Posidonia oceanica (L.) Delile and Cymodocea nodosa (Ucria) Ascherson. Botanica Marina, 55(3), 301-305.
16.5827	43.1846	Stari Grad Bay (Island of Hvar	Croatia	ICES WGITMO REPORT (2012). Report of the ICES Working Group on Introduc-tion and Transfers of Marine Organisms (WGITMO). 297 pp.
25.2728	36.85	north of Schinoussa Island	Greece	ICES WGITMO REPORT (2012). Report of the ICES Working Group on Introduc-tion and Transfers of Marine Organisms (WGITMO). 297 pp.
11.1198	33.5204	Zarzis Sonia Plage	Tunez	Zakhama-Sraieb, R., Sghaier, Y. R., & Charfi-Cheikhrouha, F. (2010). Community structure of amphipods on shallow Posidonia oceanica meadows off Tunisian coasts. Helgoland Marine Research, 65(2), 203.
8.75583	36.9586	Tabarka	Tunez	Zakhama-Sraieb, R., Sghaier, Y. R., & Charfi-Cheikhrouha, F. (2010). Community structure of amphipods on shallow Posidonia oceanica meadows off Tunisian coasts. Helgoland Marine Research, 65(2), 203.
10.2	37.2	Bizerte	Tunez	Zakhama-Sraieb, R., Sghaier, Y. R., & Charfi-Cheikhrouha, F. (2010). Community structure of amphipods on shallow Posidonia oceanica meadows off Tunisian coasts. Helgoland Marine Research, 65(2), 203.
10.2167	37.15	Rafraf	Tunez	Zakhama-Sraieb, R., Sghaier, Y. R., & Charfi-Cheikhrouha, F. (2010). Community structure of amphipods on shallow Posidonia oceanica meadows off Tunisian coasts. Helgoland Marine Research, 65(2), 203.
10.7	36.4167	Hergla	Tunez	Zakhama-Sraieb, R., Sghaier, Y. R., & Charfi-Cheikhrouha, F. (2010). Community structure of amphipods on shallow Posidonia oceanica meadows off Tunisian coasts. Helgoland Marine Research, 65(2), 203.
10.6	35.8833	El Kantaoui	Tunez	Zakhama-Sraieb, R., Sghaier, Y. R., & Charfi-Cheikhrouha, F. (2010). Community structure of amphipods on shallow Posidonia oceanica meadows off Tunisian coasts. Helgoland Marine Research, 65(2), 203.
10.8167	35.7833	Monastir	Tunez	Zakhama-Sraieb, R., Sghaier, Y. R., & Charfi-Cheikhrouha, F. (2010). Community structure of amphipods on shallow Posidonia oceanica meadows off Tunisian coasts. Helgoland Marine Research, 65(2), 203.
11.0667	35.5	Mahdia	Tunez	Zakhama-Sraieb, R., Sghaier, Y. R., & Charfi-Cheikhrouha, F. (2010). Community structure of amphipods on shallow Posidonia oceanica meadows off Tunisian coasts. Helgoland Marine Research, 65(2), 203.
11.1275	33.5833	Zarzis Ogla	Tunez	Zakhama-Sraieb, R., Sghaier, Y. R., & Charfi-Cheikhrouha, F. (2010). Community structure of amphipods on shallow Posidonia oceanica meadows off Tunisian coasts. Helgoland Marine Research, 65(2), 203.
27.699	36.1315	Apolakkia, Rhodes	Grecia	Kalogirou, S., Corsini‐Foka, M., Sioulas, A., Wennhage, H., & Pihl, L. (2010). Diversity, structure and function of fish assemblages associated with Posidonia oceanica beds in an area of the eastern Mediterranean Sea and the role of non‐indigenous species. Journal of fish biology, 77(10), 2338-2357.
27.7416	35.9221	Kattavia, Rhodes	Grecia	Kalogirou, S., Corsini‐Foka, M., Sioulas, A., Wennhage, H., & Pihl, L. (2010). Diversity, structure and function of fish assemblages associated with Posidonia oceanica beds in an area of the eastern Mediterranean Sea and the role of non‐indigenous species. Journal of fish biology, 77(10), 2338-2357.
27.9824	36.0451	Lardos, Rhodes	Grecia	Kalogirou, S., Corsini‐Foka, M., Sioulas, A., Wennhage, H., & Pihl, L. (2010). Diversity, structure and function of fish assemblages associated with Posidonia oceanica beds in an area of the eastern Mediterranean Sea and the role of non‐indigenous species. Journal of fish biology, 77(10), 2338-2357.
28.1719	36.4337	Trianda, Rhodes	Grecia	Kalogirou, S., Corsini‐Foka, M., Sioulas, A., Wennhage, H., & Pihl, L. (2010). Diversity, structure and function of fish assemblages associated with Posidonia oceanica beds in an area of the eastern Mediterranean Sea and the role of non‐indigenous species. Journal of fish biology, 77(10), 2338-2357.
28.0826	36.4116	Paradisi, Rhodes	Grecia	Kalogirou, S., Corsini‐Foka, M., Sioulas, A., Wennhage, H., & Pihl, L. (2010). Diversity, structure and function of fish assemblages associated with Posidonia oceanica beds in an area of the eastern Mediterranean Sea and the role of non‐indigenous species. Journal of fish biology, 77(10), 2338-2357.
20.7833	37.8667	Alykes Bay (Zakynthos Island	Grecia	Kiparissis, S., Fakiris, E., Papatheodorou, G., Geraga, M., Kornaros, M., Kapareliotis, A., & Ferentinos, G. (2011). Illegal trawling and induced invasive algal spread as collaborative factors in a Posidonia oceanica meadow degradation. Biological Invasions, 13(3), 669-678.
-2.42753	35.1808	Chafarinas Islands, Alboran Sea	Spain	Jeschke, M. A., Julio, C., Balbuena, M. Z., Egipsy, V. S., & Díaz, J. (2010). New records for the benthic marine flora of Chafarinas Islands (Alboran Sea, western Mediterranean). Acta botánica malacitana, (35), 165-167.
-2.42293	35.1793	Baños de la Reina”, Isla del Rey,Chafarinas Islands, Alboran Sea	Spain	Jeschke, M. A., Julio, C., Balbuena, M. Z., Egipsy, V. S., & Díaz, J. (2010). New records for the benthic marine flora of Chafarinas Islands (Alboran Sea, western Mediterranean). Acta botánica malacitana, (35), 165-167.
-2.44174	35.1766	Playa Larga en la Isla de Congreso	Spain	Cuadrado J. A. (2009). Seguimiento De La Pradera De Posidonia Oceanica Rnc Islas Chafarinas. Ministerio de Medio Ambiente y Medio Rural y Marino.
-2.42293	35.1793	Baños de la Reina”, Isla del Rey,Chafarinas Islands, Alboran Sea	Spain	Cuadrado J. A. (2009). Seguimiento De La Pradera De Posidonia Oceanica Rnc Islas Chafarinas. Ministerio de Medio Ambiente y Medio Rural y Marino.
-2.03276	36.8069	San José, Cabo de Gata-Níjar, Almería	Spain	Méndez, E., Cabello, A., Frieyro, J. E., Hayas, A., Granado, L., Montoya, G., ... & Domínguez, J. A. (2011). Desarrollo de una metodología para la caracterización de praderas de fanerógamas marinas en el litoral andaluz mediante técnicas de teledetección con sensores hiperespectrales. Revista de Teledetección, 36, 73-83.
-1.9305	36.9262	Agua Amarga, Cabo de Gata-Níjar, Almería	Spain	Méndez, E., Cabello, A., Frieyro, J. E., Hayas, A., Granado, L., Montoya, G., ... & Domínguez, J. A. (2011). Desarrollo de una metodología para la caracterización de praderas de fanerógamas marinas en el litoral andaluz mediante técnicas de teledetección con sensores hiperespectrales. Revista de Teledetección, 36, 73-83.
-0.224434	38.4764	Villajoyosa(Alicante)	Spain	González-Correa, J. M., Bayle, J. T., Sánchez-Lizaso, J. L., Valle, C., Sánchez-Jerez, P., & Ruiz, J. M. (2005). Recovery of deep Posidonia oceanica meadows degraded by trawling. Journal of Experimental Marine Biology and Ecology, 320(1), 65-76.
-0.248634	38.4686	Villajoyosa(Alicante)	Spain	González-Correa, J. M., Bayle, J. T., Sánchez-Lizaso, J. L., Valle, C., Sánchez-Jerez, P., & Ruiz, J. M. (2005). Recovery of deep Posidonia oceanica meadows degraded by trawling. Journal of Experimental Marine Biology and Ecology, 320(1), 65-76.
-0.30043	38.4412	El Campello (Alicante)	Spain	González-Correa, J. M., Bayle, J. T., Sánchez-Lizaso, J. L., Valle, C., Sánchez-Jerez, P., & Ruiz, J. M. (2005). Recovery of deep Posidonia oceanica meadows degraded by trawling. Journal of Experimental Marine Biology and Ecology, 320(1), 65-76.
-0.325545	38.4227	El Campello (Alicante)	Spain	González-Correa, J. M., Bayle, J. T., Sánchez-Lizaso, J. L., Valle, C., Sánchez-Jerez, P., & Ruiz, J. M. (2005). Recovery of deep Posidonia oceanica meadows degraded by trawling. Journal of Experimental Marine Biology and Ecology, 320(1), 65-76.
-1.57229	37.4005	Aguilas, Murcia	Spain	Arconada, B., Delgado, P., & García, Á. (2013). Minimizing environmental risks on constructing marine pipelines: Aguilas desalination plant. Desalination and Water Treatment, 51(1-3), 246-261.
7.39389	43.7173	Cap d'Ail	France	Belsher, T., Youenou, G., Dimeet, J., Raillard, J. M., Bertrand, S., & Mereau, N. (1994). Elements cartographiques et evolution de Caulerpa taxifolia en Mediterranee (Alpes maritimes et Monaco, 1992). Oceanologica acta, 17(4), 443-451.
7.46104	43.7535	Cap Martin	France	Belsher, T., Youenou, G., Dimeet, J., Raillard, J. M., Bertrand, S., & Mereau, N. (1994). Elements cartographiques et evolution de Caulerpa taxifolia en Mediterranee (Alpes maritimes et Monaco, 1992). Oceanologica acta, 17(4), 443-451.
7.50104	43.7689	Menton	France	Belsher, T., Youenou, G., Dimeet, J., Raillard, J. M., Bertrand, S., & Mereau, N. (1994). Elements cartographiques et evolution de Caulerpa taxifolia en Mediterranee (Alpes maritimes et Monaco, 1992). Oceanologica acta, 17(4), 443-451.
8.48575	39.9002	Gulf of Oristano, Cerdeña	Italy	Como, S., Magni, P., Baroli, M., Casu, D., De Falco, G., & Floris, A. (2008). Comparative analysis of macrofaunal species richness and composition in Posidonia oceanica, Cymodocea nodosa and leaf litter beds. Marine Biology, 153(6), 1087-1101.
1.22394	38.8861	Calla d’Hort, Ibiza	Spain	Fourqurean, J. W., Marbà, N., Duarte, C. M., Díaz-Almela, E., & Ruiz-Halpern, S. (2007). Spatial and temporal variation in the elemental and stable isotopic content of the seagrasses Posidonia oceanica and Cymodocea nodosa from the Illes Balears, Spain. Marine Biology, 151(1), 219-232.
1.45525	38.9148	Talamanca, Ibiza	Spain	Fourqurean, J. W., Marbà, N., Duarte, C. M., Díaz-Almela, E., & Ruiz-Halpern, S. (2007). Spatial and temporal variation in the elemental and stable isotopic content of the seagrasses Posidonia oceanica and Cymodocea nodosa from the Illes Balears, Spain. Marine Biology, 151(1), 219-232.
1.59554	39.0744	Calla St Vicent, Ibiza	Spain	Fourqurean, J. W., Marbà, N., Duarte, C. M., Díaz-Almela, E., & Ruiz-Halpern, S. (2007). Spatial and temporal variation in the elemental and stable isotopic content of the seagrasses Posidonia oceanica and Cymodocea nodosa from the Illes Balears, Spain. Marine Biology, 151(1), 219-232.
1.40651	38.8475	Es Cavallet, IB	Spain	Fourqurean, J. W., Marbà, N., Duarte, C. M., Díaz-Almela, E., & Ruiz-Halpern, S. (2007). Spatial and temporal variation in the elemental and stable isotopic content of the seagrasses Posidonia oceanica and Cymodocea nodosa from the Illes Balears, Spain. Marine Biology, 151(1), 219-232.
1.40118	38.7325	Es Banc, Formentera	Spain	Fourqurean, J. W., Marbà, N., Duarte, C. M., Díaz-Almela, E., & Ruiz-Halpern, S. (2007). Spatial and temporal variation in the elemental and stable isotopic content of the seagrasses Posidonia oceanica and Cymodocea nodosa from the Illes Balears, Spain. Marine Biology, 151(1), 219-232.
1.45623	38.7272	Es Pujols, Formentera	Spain	Fourqurean, J. W., Marbà, N., Duarte, C. M., Díaz-Almela, E., & Ruiz-Halpern, S. (2007). Spatial and temporal variation in the elemental and stable isotopic content of the seagrasses Posidonia oceanica and Cymodocea nodosa from the Illes Balears, Spain. Marine Biology, 151(1), 219-232.
1.41849	38.7966	Formentera	Spain	Fourqurean, J. W., Marbà, N., Duarte, C. M., Díaz-Almela, E., & Ruiz-Halpern, S. (2007). Spatial and temporal variation in the elemental and stable isotopic content of the seagrasses Posidonia oceanica and Cymodocea nodosa from the Illes Balears, Spain. Marine Biology, 151(1), 219-232.
1.21407	38.974	Ibiza	Spain	Fourqurean, J. W., Marbà, N., Duarte, C. M., Díaz-Almela, E., & Ruiz-Halpern, S. (2007). Spatial and temporal variation in the elemental and stable isotopic content of the seagrasses Posidonia oceanica and Cymodocea nodosa from the Illes Balears, Spain. Marine Biology, 151(1), 219-232.
1.29386	39.009	Ibiza	Spain	Fourqurean, J. W., Marbà, N., Duarte, C. M., Díaz-Almela, E., & Ruiz-Halpern, S. (2007). Spatial and temporal variation in the elemental and stable isotopic content of the seagrasses Posidonia oceanica and Cymodocea nodosa from the Illes Balears, Spain. Marine Biology, 151(1), 219-232.
1.56456	39.0963	Ibiza	Spain	Fourqurean, J. W., Marbà, N., Duarte, C. M., Díaz-Almela, E., & Ruiz-Halpern, S. (2007). Spatial and temporal variation in the elemental and stable isotopic content of the seagrasses Posidonia oceanica and Cymodocea nodosa from the Illes Balears, Spain. Marine Biology, 151(1), 219-232.
4.11613	40.0645	Fornels, Menorca	Spain	Fourqurean, J. W., Marbà, N., Duarte, C. M., Díaz-Almela, E., & Ruiz-Halpern, S. (2007). Spatial and temporal variation in the elemental and stable isotopic content of the seagrasses Posidonia oceanica and Cymodocea nodosa from the Illes Balears, Spain. Marine Biology, 151(1), 219-232.
4.08573	40.0754	Sanitja, Menorca	Spain	Fourqurean, J. W., Marbà, N., Duarte, C. M., Díaz-Almela, E., & Ruiz-Halpern, S. (2007). Spatial and temporal variation in the elemental and stable isotopic content of the seagrasses Posidonia oceanica and Cymodocea nodosa from the Illes Balears, Spain. Marine Biology, 151(1), 219-232.
4.22219	39.9998	Menorca	Spain	Fourqurean, J. W., Marbà, N., Duarte, C. M., Díaz-Almela, E., & Ruiz-Halpern, S. (2007). Spatial and temporal variation in the elemental and stable isotopic content of the seagrasses Posidonia oceanica and Cymodocea nodosa from the Illes Balears, Spain. Marine Biology, 151(1), 219-232.
2.68446	39.8014	Mallorca	Spain	Fourqurean, J. W., Marbà, N., Duarte, C. M., Díaz-Almela, E., & Ruiz-Halpern, S. (2007). Spatial and temporal variation in the elemental and stable isotopic content of the seagrasses Posidonia oceanica and Cymodocea nodosa from the Illes Balears, Spain. Marine Biology, 151(1), 219-232.
2.63995	39.7662	Mallorca	Spain	Fourqurean, J. W., Marbà, N., Duarte, C. M., Díaz-Almela, E., & Ruiz-Halpern, S. (2007). Spatial and temporal variation in the elemental and stable isotopic content of the seagrasses Posidonia oceanica and Cymodocea nodosa from the Illes Balears, Spain. Marine Biology, 151(1), 219-232.
2.47752	39.6701	Mallorca	Spain	Fourqurean, J. W., Marbà, N., Duarte, C. M., Díaz-Almela, E., & Ruiz-Halpern, S. (2007). Spatial and temporal variation in the elemental and stable isotopic content of the seagrasses Posidonia oceanica and Cymodocea nodosa from the Illes Balears, Spain. Marine Biology, 151(1), 219-232.
2.44639	39.6528	Mallorca	Spain	Fourqurean, J. W., Marbà, N., Duarte, C. M., Díaz-Almela, E., & Ruiz-Halpern, S. (2007). Spatial and temporal variation in the elemental and stable isotopic content of the seagrasses Posidonia oceanica and Cymodocea nodosa from the Illes Balears, Spain. Marine Biology, 151(1), 219-232.
2.33873	39.5831	Mallorca	Spain	Fourqurean, J. W., Marbà, N., Duarte, C. M., Díaz-Almela, E., & Ruiz-Halpern, S. (2007). Spatial and temporal variation in the elemental and stable isotopic content of the seagrasses Posidonia oceanica and Cymodocea nodosa from the Illes Balears, Spain. Marine Biology, 151(1), 219-232.
2.59397	39.5352	Mallorca	Spain	Fourqurean, J. W., Marbà, N., Duarte, C. M., Díaz-Almela, E., & Ruiz-Halpern, S. (2007). Spatial and temporal variation in the elemental and stable isotopic content of the seagrasses Posidonia oceanica and Cymodocea nodosa from the Illes Balears, Spain. Marine Biology, 151(1), 219-232.
2.54033	39.5037	Mallorca	Spain	Fourqurean, J. W., Marbà, N., Duarte, C. M., Díaz-Almela, E., & Ruiz-Halpern, S. (2007). Spatial and temporal variation in the elemental and stable isotopic content of the seagrasses Posidonia oceanica and Cymodocea nodosa from the Illes Balears, Spain. Marine Biology, 151(1), 219-232.
2.73197	39.4486	Mallorca	Spain	Fourqurean, J. W., Marbà, N., Duarte, C. M., Díaz-Almela, E., & Ruiz-Halpern, S. (2007). Spatial and temporal variation in the elemental and stable isotopic content of the seagrasses Posidonia oceanica and Cymodocea nodosa from the Illes Balears, Spain. Marine Biology, 151(1), 219-232.
2.72764	39.486	Mallorca	Spain	Fourqurean, J. W., Marbà, N., Duarte, C. M., Díaz-Almela, E., & Ruiz-Halpern, S. (2007). Spatial and temporal variation in the elemental and stable isotopic content of the seagrasses Posidonia oceanica and Cymodocea nodosa from the Illes Balears, Spain. Marine Biology, 151(1), 219-232.
2.69752	39.5349	Mallorca	Spain	Fourqurean, J. W., Marbà, N., Duarte, C. M., Díaz-Almela, E., & Ruiz-Halpern, S. (2007). Spatial and temporal variation in the elemental and stable isotopic content of the seagrasses Posidonia oceanica and Cymodocea nodosa from the Illes Balears, Spain. Marine Biology, 151(1), 219-232.
2.91193	39.3451	Mallorca	Spain	Fourqurean, J. W., Marbà, N., Duarte, C. M., Díaz-Almela, E., & Ruiz-Halpern, S. (2007). Spatial and temporal variation in the elemental and stable isotopic content of the seagrasses Posidonia oceanica and Cymodocea nodosa from the Illes Balears, Spain. Marine Biology, 151(1), 219-232.
2.99511	39.3071	Mallorca	Spain	Fourqurean, J. W., Marbà, N., Duarte, C. M., Díaz-Almela, E., & Ruiz-Halpern, S. (2007). Spatial and temporal variation in the elemental and stable isotopic content of the seagrasses Posidonia oceanica and Cymodocea nodosa from the Illes Balears, Spain. Marine Biology, 151(1), 219-232.
3.05508	39.2577	Mallorca	Spain	Fourqurean, J. W., Marbà, N., Duarte, C. M., Díaz-Almela, E., & Ruiz-Halpern, S. (2007). Spatial and temporal variation in the elemental and stable isotopic content of the seagrasses Posidonia oceanica and Cymodocea nodosa from the Illes Balears, Spain. Marine Biology, 151(1), 219-232.
3.23659	39.3599	Mallorca	Spain	Fourqurean, J. W., Marbà, N., Duarte, C. M., Díaz-Almela, E., & Ruiz-Halpern, S. (2007). Spatial and temporal variation in the elemental and stable isotopic content of the seagrasses Posidonia oceanica and Cymodocea nodosa from the Illes Balears, Spain. Marine Biology, 151(1), 219-232.
3.28585	39.4624	Mallorca	Spain	Fourqurean, J. W., Marbà, N., Duarte, C. M., Díaz-Almela, E., & Ruiz-Halpern, S. (2007). Spatial and temporal variation in the elemental and stable isotopic content of the seagrasses Posidonia oceanica and Cymodocea nodosa from the Illes Balears, Spain. Marine Biology, 151(1), 219-232.
3.40375	39.5958	Mallorca	Spain	Fourqurean, J. W., Marbà, N., Duarte, C. M., Díaz-Almela, E., & Ruiz-Halpern, S. (2007). Spatial and temporal variation in the elemental and stable isotopic content of the seagrasses Posidonia oceanica and Cymodocea nodosa from the Illes Balears, Spain. Marine Biology, 151(1), 219-232.
3.16929	39.785	Mallorca	Spain	Fourqurean, J. W., Marbà, N., Duarte, C. M., Díaz-Almela, E., & Ruiz-Halpern, S. (2007). Spatial and temporal variation in the elemental and stable isotopic content of the seagrasses Posidonia oceanica and Cymodocea nodosa from the Illes Balears, Spain. Marine Biology, 151(1), 219-232.
2.93526	39.1624	La Cabrera, IB	Spain	Fourqurean, J. W., Marbà, N., Duarte, C. M., Díaz-Almela, E., & Ruiz-Halpern, S. (2007). Spatial and temporal variation in the elemental and stable isotopic content of the seagrasses Posidonia oceanica and Cymodocea nodosa from the Illes Balears, Spain. Marine Biology, 151(1), 219-232.
2.93069	39.1277	La Cabrera, IB	Spain	Fourqurean, J. W., Marbà, N., Duarte, C. M., Díaz-Almela, E., & Ruiz-Halpern, S. (2007). Spatial and temporal variation in the elemental and stable isotopic content of the seagrasses Posidonia oceanica and Cymodocea nodosa from the Illes Balears, Spain. Marine Biology, 151(1), 219-232.
3.87897	40.0578	Menorca	Spain	Fourqurean, J. W., Marbà, N., Duarte, C. M., Díaz-Almela, E., & Ruiz-Halpern, S. (2007). Spatial and temporal variation in the elemental and stable isotopic content of the seagrasses Posidonia oceanica and Cymodocea nodosa from the Illes Balears, Spain. Marine Biology, 151(1), 219-232.
3.82692	39.9621	Menorca	Spain	Fourqurean, J. W., Marbà, N., Duarte, C. M., Díaz-Almela, E., & Ruiz-Halpern, S. (2007). Spatial and temporal variation in the elemental and stable isotopic content of the seagrasses Posidonia oceanica and Cymodocea nodosa from the Illes Balears, Spain. Marine Biology, 151(1), 219-232.
3.94331	39.9299	Menorca	Spain	Fourqurean, J. W., Marbà, N., Duarte, C. M., Díaz-Almela, E., & Ruiz-Halpern, S. (2007). Spatial and temporal variation in the elemental and stable isotopic content of the seagrasses Posidonia oceanica and Cymodocea nodosa from the Illes Balears, Spain. Marine Biology, 151(1), 219-232.
3.97864	39.9263	Menorca	Spain	Fourqurean, J. W., Marbà, N., Duarte, C. M., Díaz-Almela, E., & Ruiz-Halpern, S. (2007). Spatial and temporal variation in the elemental and stable isotopic content of the seagrasses Posidonia oceanica and Cymodocea nodosa from the Illes Balears, Spain. Marine Biology, 151(1), 219-232.
4.27037	39.8067	Menorca	Spain	Fourqurean, J. W., Marbà, N., Duarte, C. M., Díaz-Almela, E., & Ruiz-Halpern, S. (2007). Spatial and temporal variation in the elemental and stable isotopic content of the seagrasses Posidonia oceanica and Cymodocea nodosa from the Illes Balears, Spain. Marine Biology, 151(1), 219-232.
4.29204	39.9184	Menorca	Spain	Fourqurean, J. W., Marbà, N., Duarte, C. M., Díaz-Almela, E., & Ruiz-Halpern, S. (2007). Spatial and temporal variation in the elemental and stable isotopic content of the seagrasses Posidonia oceanica and Cymodocea nodosa from the Illes Balears, Spain. Marine Biology, 151(1), 219-232.
18.4833	40.1667	Otranto, Adriatic sea	Italy	Guidetti, P., Lorenti, M., Buia, M. C., & Mazzella, L. (2002). Temporal dynamics and biomass partitioning in three Adriatic seagrass species: Posidonia oceanica, Cymodocea nodosa, Zostera marina. Marine Ecology, 23(1), 51-67.
10.2454	42.7466	Galenzana Bay, Elba	Italy	Ceccherelli, G., & Cinelli, F. (1999). A pilot study of nutrient enriched sediments in a Cymodocea nodosa bed invaded by the introduced alga Caulerpa taxifolia. Botanica Marina, 42(4), 409-417.
10.6498	34.6291	Nakta bay, Sfax	Tunez	Gargouri-Ben, A. Z., Souissi, R., Soussi, M., Abdeljaouad, S., & Zouari, K. (2007). Sedimentary dynamics and ecological state of Nakta tidal flat (littoral), South of Sfax, Gulf of Gabès, Tunisia). Chinese Journal of Geochemistry, 26(3), 244-251.
2.83454	41.6873	Fenals	Spain	Marbà, N., Hemminga, M. A., & Duarte, C. M. (2006). Resource translocation within seagrass clones: allometric scaling to plant size and productivity. Oecologia, 150(3), 362-372.
-0.538084	38.1844	Santa Pola cape, Alicante	Spain	Vázquez-Luis, M., Sanchez-Jerez, P., & Bayle-Sempere, J. T. (2009). Comparison between amphipod assemblages associated with Caulerpa racemosa var. cylindracea and those of other Mediterranean habitats on soft substrate. Estuarine, Coastal and Shelf Science, 84(2), 161-170.
7.64325	43.7657	Mortola, Liguria	Italy	Montefalcone, M., Morri, C., Peirano, A., Albertelli, G., & Bianchi, C. N. (2007). Substitution and phase shift within the Posidonia oceanica seagrass meadows of NW Mediterranean Sea. Estuarine, Coastal and Shelf Science, 75(1), 63-71.
9.64548	44.1194	Monterosso, Liguria	Italy	Montefalcone, M., Morri, C., Peirano, A., Albertelli, G., & Bianchi, C. N. (2007). Substitution and phase shift within the Posidonia oceanica seagrass meadows of NW Mediterranean Sea. Estuarine, Coastal and Shelf Science, 75(1), 63-71.
8.22157	44.0278	Gallinara, Liguria	Italy	Montefalcone, M., Morri, C., Peirano, A., Albertelli, G., & Bianchi, C. N. (2007). Substitution and phase shift within the Posidonia oceanica seagrass meadows of NW Mediterranean Sea. Estuarine, Coastal and Shelf Science, 75(1), 63-71.
8.64679	44.3813	Cogoleto-Arenzano, Liguria	Italy	Montefalcone, M., Morri, C., Peirano, A., Albertelli, G., & Bianchi, C. N. (2007). Substitution and phase shift within the Posidonia oceanica seagrass meadows of NW Mediterranean Sea. Estuarine, Coastal and Shelf Science, 75(1), 63-71.
11.2458	33.2478	El Bibane lagoon,	Tunez	Vela, A., Pasqualini, V., Leoni, V., Djelouli, A., Langar, H., Pergent, G., ... & Djabou, H. (2008). Use of SPOT 5 and IKONOS imagery for mapping biocenoses in a Tunisian Coastal Lagoon (Mediterranean Sea). Estuarine, Coastal and Shelf Science, 79(4), 591-598.
13.7222	45.5527	Koper	Slovenia	Koce, J. D., Vilhar, B., Bohanec, B., & Dermastia, M. (2003). Genome size of Adriatic seagrasses. Aquatic Botany, 77(1), 17-25.
10.5481	36.77	Sidi Rais	Tunez	Koce, J. D., Vilhar, B., Bohanec, B., & Dermastia, M. (2003). Genome size of Adriatic seagrasses. Aquatic Botany, 77(1), 17-25.
6.20812	43.0071	Porquerolles Island (Provence)	France	Boudouresque, C. F., Bernard, G., Pergent, G., Shili, A., & Verlaque, M. (2009). Regression of Mediterranean seagrasses caused by natural processes and anthropogenic disturbances and stress: a critical review. Botanica Marina, 52(5), 395-418.
7.04895	43.5114	Lérins Islands (southeastern France)	France	Boudouresque, C. F., Bernard, G., Pergent, G., Shili, A., & Verlaque, M. (2009). Regression of Mediterranean seagrasses caused by natural processes and anthropogenic disturbances and stress: a critical review. Botanica Marina, 52(5), 395-418.
13.3374	41.282	Between Capo Circeo and Sperlonga	Italy	Boudouresque, C. F., Bernard, G., Pergent, G., Shili, A., & Verlaque, M. (2009). Regression of Mediterranean seagrasses caused by natural processes and anthropogenic disturbances and stress: a critical review. Botanica Marina, 52(5), 395-418.
5.53172	43.2034	Cassis Bay	France	Boudouresque, C. F., Bernard, G., Pergent, G., Shili, A., & Verlaque, M. (2009). Regression of Mediterranean seagrasses caused by natural processes and anthropogenic disturbances and stress: a critical review. Botanica Marina, 52(5), 395-418.
5.32037	43.3386	Marseille (from L’Estaque to the Calanques coast)	France	Boudouresque, C. F., Bernard, G., Pergent, G., Shili, A., & Verlaque, M. (2009). Regression of Mediterranean seagrasses caused by natural processes and anthropogenic disturbances and stress: a critical review. Botanica Marina, 52(5), 395-418.
4.92742	43.408	Gulf of Fos	France	Boudouresque, C. F., Bernard, G., Pergent, G., Shili, A., & Verlaque, M. (2009). Regression of Mediterranean seagrasses caused by natural processes and anthropogenic disturbances and stress: a critical review. Botanica Marina, 52(5), 395-418.
10.2348	33.9214	Gulf of Gabes	Tunez	Boudouresque, C. F., Bernard, G., Pergent, G., Shili, A., & Verlaque, M. (2009). Regression of Mediterranean seagrasses caused by natural processes and anthropogenic disturbances and stress: a critical review. Botanica Marina, 52(5), 395-418.
-0.029693	38.5953	Altea, Alicante	Spain	Boudouresque, C. F., Bernard, G., Pergent, G., Shili, A., & Verlaque, M. (2009). Regression of Mediterranean seagrasses caused by natural processes and anthropogenic disturbances and stress: a critical review. Botanica Marina, 52(5), 395-418.
-0.38352	38.4244	Campello, Alicante	Spain	Boudouresque, C. F., Bernard, G., Pergent, G., Shili, A., & Verlaque, M. (2009). Regression of Mediterranean seagrasses caused by natural processes and anthropogenic disturbances and stress: a critical review. Botanica Marina, 52(5), 395-418.
8.4612	39.8837	Gulf of Oristano, Cerdeña	Italy	Addis, P., Secci, M., Brundu, G., Manunza, A., Corrias, S., & Cau, A. (2009). Density, size structure, shell orientation and epibiontic colonization of the fan mussel Pinna nobilis L. 1758 (Mollusca: Bivalvia) in three contrasting habitats in an estuarine area of Sardinia (W Mediterranean). Scientia Marina, 73(1), 143-152.
7.7476	43.7989	Sanremo	Italy	Addis, P., Secci, M., Brundu, G., Manunza, A., Corrias, S., & Cau, A. (2009). Density, size structure, shell orientation and epibiontic colonization of the fan mussel Pinna nobilis L. 1758 (Mollusca: Bivalvia) in three contrasting habitats in an estuarine area of Sardinia (W Mediterranean). Scientia Marina, 73(1), 143-152.
20.865936	37.711444	Laganas Bay	Greece	Marbà, N., Santiago, R., Díaz-Almela,E., Álvarez, E., & Duarte, C. M. (2006). Seagrass (Posidonia oceanica) vertical growth as an early indicator of fish farm-derived stress. Estuarine,Coastal and Shelf Science, 67(3), 475-483.
20.8686	37.6898			Marbà, N., Santiago, R., Díaz-Almela,E., Álvarez, E., & Duarte, C. M. (2006). Seagrass (Posidonia oceanica) vertical growth as an early indicator of fish farm-derived stress. Estuarine,Coastal and Shelf Science, 67(3), 475-483.
8.636667	41.901667	1.Akrotiti Bay	1: Cyprus	Holmer, M., Argyrou, M., Dalsgaard, T., Danovaro, R., Diaz-Almela, E., Duarte, C. M., ... & Mirto, S. (2008). Effects of fish farm waste on Posidonia oceanica meadows: synthesis and provision of monitoring and management tools.Marine Pollution Bulletin, 56(9),1618-1629.
24.017	39.1534	2. Sounion Bay	2.Greece	Holmer, M., Argyrou, M., Dalsgaard, T., Danovaro, R., Diaz-Almela, E., Duarte, C. M., ... & Mirto, S. (2008). Effects of fish farm waste on Posidonia oceanica meadows: synthesis and provision of monitoring and management tools.Marine Pollution Bulletin, 56(9),1618-1629.
15.1879	36.7167	3 Pachino Bay	3 Italy	Holmer, M., Argyrou, M., Dalsgaard, T., Danovaro, R., Diaz-Almela, E., Duarte, C. M., ... & Mirto, S. (2008). Effects of fish farm waste on Posidonia oceanica meadows: synthesis and provision of monitoring and management tools.Marine Pollution Bulletin, 56(9),1618-1629.
-0.50942	38.3199	4.Gulf of Alicante	4.Spain	Holmer, M., Argyrou, M., Dalsgaard, T., Danovaro, R., Diaz-Almela, E., Duarte, C. M., ... & Mirto, S. (2008). Effects of fish farm waste on Posidonia oceanica meadows: synthesis and provision of monitoring and management tools.Marine Pollution Bulletin, 56(9),1618-1629.
8.636667	41.901667	1. Ajaccio Bay	1. France	Pergent‐Martini, C., Boudouresque, C. F., Pasqualini, V., & Pergent, G. (2006). Impact of fish farming facilities on Posidonia oceanica meadows: a review.Marine Ecology, 27(4), 310-319.
9.065	41.4697	2. Figari Bay	2. France	Pergent‐Martini, C., Boudouresque, C. F., Pasqualini, V., & Pergent, G. (2006). Impact of fish farming facilities on Posidonia oceanica meadows: a review.Marine Ecology, 27(4), 310-319.
9.22361	41.4072	3. Sant Amanza	3. France	Pergent‐Martini, C., Boudouresque, C. F., Pasqualini, V., & Pergent, G. (2006). Impact of fish farming facilities on Posidonia oceanica meadows: a review.Marine Ecology, 27(4), 310-319.
9.62933	40.9841	4. Aranci Gulf	4. Italy	Pergent‐Martini, C., Boudouresque, C. F., Pasqualini, V., & Pergent, G. (2006). Impact of fish farming facilities on Posidonia oceanica meadows: a review.Marine Ecology, 27(4), 310-319.
4.13806	40.0533	5. Fornells Bay	5. Spain	Pergent‐Martini, C., Boudouresque, C. F., Pasqualini, V., & Pergent, G. (2006). Impact of fish farming facilities on Posidonia oceanica meadows: a review.Marine Ecology, 27(4), 310-319.
-1.56938	37.406	6. Hornillo Bay	6. Spain	Pergent‐Martini, C., Boudouresque, C. F., Pasqualini, V., & Pergent, G. (2006). Impact of fish farming facilities on Posidonia oceanica meadows: a review.Marine Ecology, 27(4), 310-319.
14.3953	35.9514	7. Saint Paul Bay	7. Malte	Pergent‐Martini, C., Boudouresque, C. F., Pasqualini, V., & Pergent, G. (2006). Impact of fish farming facilities on Posidonia oceanica meadows: a review.Marine Ecology, 27(4), 310-319.
1.419667	38.790833	1. Cala Toreta	1. Spain	Marbà, N., Duarte, C. M., Díaz-Almela, E., Terrados, J., Álvarez, E., Martínez, R., ... & Grau, A. M. (2005). Direct evidence of imbalanced seagrass (Posidonia oceanica) shoot population dynamics in the Spanish Mediterranean. Estuaries, 28(1), 53-62.
1.45726	38.7886	2. Es Pujols	2. Spain	Marbà, N., Duarte, C. M., Díaz-Almela, E., Terrados, J., Álvarez, E., Martínez, R., ... & Grau, A. M. (2005). Direct evidence of imbalanced seagrass (Posidonia oceanica) shoot population dynamics in the Spanish Mediterranean. Estuaries, 28(1), 53-62.
1.43117	38.7562	3. Illetes	3.Spain	Marbà, N., Duarte, C. M., Díaz-Almela, E., Terrados, J., Álvarez, E., Martínez, R., ... & Grau, A. M. (2005). Direct evidence of imbalanced seagrass (Posidonia oceanica) shoot population dynamics in the Spanish Mediterranean. Estuaries, 28(1), 53-62.
2.9305	39.1527	4, El Castell	4, Spain	Marbà, N., Duarte, C. M., Díaz-Almela, E., Terrados, J., Álvarez, E., Martínez, R., ... & Grau, A. M. (2005). Direct evidence of imbalanced seagrass (Posidonia oceanica) shoot population dynamics in the Spanish Mediterranean. Estuaries, 28(1), 53-62.
2.94033	39.1534	5. El Castell	5.Spain	Marbà, N., Duarte, C. M., Díaz-Almela, E., Terrados, J., Álvarez, E., Martínez, R., ... & Grau, A. M. (2005). Direct evidence of imbalanced seagrass (Posidonia oceanica) shoot population dynamics in the Spanish Mediterranean. Estuaries, 28(1), 53-62.
2.93	39.1527	6, El Castell	6. Spain	Marbà, N., Duarte, C. M., Díaz-Almela, E., Terrados, J., Álvarez, E., Martínez, R., ... & Grau, A. M. (2005). Direct evidence of imbalanced seagrass (Posidonia oceanica) shoot population dynamics in the Spanish Mediterranean. Estuaries, 28(1), 53-62.
2.9295	39.153	7. El Castell	7. Spain	Marbà, N., Duarte, C. M., Díaz-Almela, E., Terrados, J., Álvarez, E., Martínez, R., ... & Grau, A. M. (2005). Direct evidence of imbalanced seagrass (Posidonia oceanica) shoot population dynamics in the Spanish Mediterranean. Estuaries, 28(1), 53-62.
2.93944	39.1557	8. El Castell	8.Spain	Marbà, N., Duarte, C. M., Díaz-Almela, E., Terrados, J., Álvarez, E., Martínez, R., ... & Grau, A. M. (2005). Direct evidence of imbalanced seagrass (Posidonia oceanica) shoot population dynamics in the Spanish Mediterranean. Estuaries, 28(1), 53-62.
2.94867	39.1512	9. Cala sta Maria	9. Sain	Marbà, N., Duarte, C. M., Díaz-Almela, E., Terrados, J., Álvarez, E., Martínez, R., ... & Grau, A. M. (2005). Direct evidence of imbalanced seagrass (Posidonia oceanica) shoot population dynamics in the Spanish Mediterranean. Estuaries, 28(1), 53-62.
2.94352	39.1524	10. Cala sta Maria	10. Spain	Marbà, N., Duarte, C. M., Díaz-Almela, E., Terrados, J., Álvarez, E., Martínez, R., ... & Grau, A. M. (2005). Direct evidence of imbalanced seagrass (Posidonia oceanica) shoot population dynamics in the Spanish Mediterranean. Estuaries, 28(1), 53-62.
2.92471	39.1549	11. Cala sta Maria	11. Spain	Marbà, N., Duarte, C. M., Díaz-Almela, E., Terrados, J., Álvarez, E., Martínez, R., ... & Grau, A. M. (2005). Direct evidence of imbalanced seagrass (Posidonia oceanica) shoot population dynamics in the Spanish Mediterranean. Estuaries, 28(1), 53-62.
2.931	39.1468	12. Sa paret	12. Spain	Marbà, N., Duarte, C. M., Díaz-Almela, E., Terrados, J., Álvarez, E., Martínez, R., ... & Grau, A. M. (2005). Direct evidence of imbalanced seagrass (Posidonia oceanica) shoot population dynamics in the Spanish Mediterranean. Estuaries, 28(1), 53-62.
3.26967	39.4175	13. Porto Colom	13. Spain	Marbà, N., Duarte, C. M., Díaz-Almela, E., Terrados, J., Álvarez, E., Martínez, R., ... & Grau, A. M. (2005). Direct evidence of imbalanced seagrass (Posidonia oceanica) shoot population dynamics in the Spanish Mediterranean. Estuaries, 28(1), 53-62.
2.99933	39.311	14. Colonia st Jordi	14. Spaiin	Marbà, N., Duarte, C. M., Díaz-Almela, E., Terrados, J., Álvarez, E., Martínez, R., ... & Grau, A. M. (2005). Direct evidence of imbalanced seagrass (Posidonia oceanica) shoot population dynamics in the Spanish Mediterranean. Estuaries, 28(1), 53-62.
2.53883	39.5061	15. Magaduf	15. Spain	Marbà, N., Duarte, C. M., Díaz-Almela, E., Terrados, J., Álvarez, E., Martínez, R., ... & Grau, A. M. (2005). Direct evidence of imbalanced seagrass (Posidonia oceanica) shoot population dynamics in the Spanish Mediterranean. Estuaries, 28(1), 53-62.
2.59267	39.535	16. Illetes Calvia	16. Spain	Marbà, N., Duarte, C. M., Díaz-Almela, E., Terrados, J., Álvarez, E., Martínez, R., ... & Grau, A. M. (2005). Direct evidence of imbalanced seagrass (Posidonia oceanica) shoot population dynamics in the Spanish Mediterranean. Estuaries, 28(1), 53-62.
0.076	38.6432	17. La Fossa	17:Spain	Marbà, N., Duarte, C. M., Díaz-Almela, E., Terrados, J., Álvarez, E., Martínez, R., ... & Grau, A. M. (2005). Direct evidence of imbalanced seagrass (Posidonia oceanica) shoot population dynamics in the Spanish Mediterranean. Estuaries, 28(1), 53-62.
0.084333	38.6432	18. Arsenal	18. Spain	Marbà, N., Duarte, C. M., Díaz-Almela, E., Terrados, J., Álvarez, E., Martínez, R., ... & Grau, A. M. (2005). Direct evidence of imbalanced seagrass (Posidonia oceanica) shoot population dynamics in the Spanish Mediterranean. Estuaries, 28(1), 53-62.
0.0095	38.6257	19. Olla-Campomanes	19. Spain	Marbà, N., Duarte, C. M., Díaz-Almela, E., Terrados, J., Álvarez, E., Martínez, R., ... & Grau, A. M. (2005). Direct evidence of imbalanced seagrass (Posidonia oceanica) shoot population dynamics in the Spanish Mediterranean. Estuaries, 28(1), 53-62.
-0.1345	39.7522	20. Xilxes	20. Spain	Marbà, N., Duarte, C. M., Díaz-Almela, E., Terrados, J., Álvarez, E., Martínez, R., ... & Grau, A. M. (2005). Direct evidence of imbalanced seagrass (Posidonia oceanica) shoot population dynamics in the Spanish Mediterranean. Estuaries, 28(1), 53-62.
2.8425	41.693	22. Fanals	22. Spain	Marbà, N., Duarte, C. M., Díaz-Almela, E., Terrados, J., Álvarez, E., Martínez, R., ... & Grau, A. M. (2005). Direct evidence of imbalanced seagrass (Posidonia oceanica) shoot population dynamics in the Spanish Mediterranean. Estuaries, 28(1), 53-62.
2.95595	41.735	23.Giverola	23.Spain	Marbà, N., Duarte, C. M., Díaz-Almela, E., Terrados, J., Álvarez, E., Martínez, R., ... & Grau, A. M. (2005). Direct evidence of imbalanced seagrass (Posidonia oceanica) shoot population dynamics in the Spanish Mediterranean. Estuaries, 28(1), 53-62.
3.28933	42.3032	24. Joonquet	24. Spain	Marbà, N., Duarte, C. M., Díaz-Almela, E., Terrados, J., Álvarez, E., Martínez, R., ... & Grau, A. M. (2005). Direct evidence of imbalanced seagrass (Posidonia oceanica) shoot population dynamics in the Spanish Mediterranean. Estuaries, 28(1), 53-62.
3.293	42.2935	25. Port Lligat	25. Spain	Marbà, N., Duarte, C. M., Díaz-Almela, E., Terrados, J., Álvarez, E., Martínez, R., ... & Grau, A. M. (2005). Direct evidence of imbalanced seagrass (Posidonia oceanica) shoot population dynamics in the Spanish Mediterranean. Estuaries, 28(1), 53-62.
10.0593	34.1622	D1. Glannouch	tunisia	Brahim, M. B., Hamza, A., Hannachi, I., Rebai, A., Jarboui, O., Bouain, A., & Aleya, L. (2010). Variability in the structure of epiphytic assemblages of Posidonia oceanica in relation to human interferences in the Gulf of Gabes, Tunisia. Marine Environmental Research, 70(5), 411-421.
10.3795	33.7076	D2. Zarrat	Tunisia	Brahim, M. B., Hamza, A., Hannachi, I., Rebai, A., Jarboui, O., Bouain, A., & Aleya, L. (2010). Variability in the structure of epiphytic assemblages of Posidonia oceanica in relation to human interferences in the Gulf of Gabes, Tunisia. Marine Environmental Research, 70(5), 411-421.
11.0725	34.686	C1 Hassar	Tunisia	Brahim, M. B., Hamza, A., Hannachi, I., Rebai, A., Jarboui, O., Bouain, A., & Aleya, L. (2010). Variability in the structure of epiphytic assemblages of Posidonia oceanica in relation to human interferences in the Gulf of Gabes, Tunisia. Marine Environmental Research, 70(5), 411-421.
10.7103	33.7648	C2 Ajim	Tunisia	Brahim, M. B., Hamza, A., Hannachi, I., Rebai, A., Jarboui, O., Bouain, A., & Aleya, L. (2010). Variability in the structure of epiphytic assemblages of Posidonia oceanica in relation to human interferences in the Gulf of Gabes, Tunisia. Marine Environmental Research, 70(5), 411-421.
10.8285	35.7838	Monastir	Tunisia	Khiari, R., Mhenni, M. F., Belgacem, M. N., & Mauret, E. (2010). Chemical composition and pulping of date palm rachis and Posidonia oceanica–A comparison with other wood and non-wood fibre sources. Bioresource Technology, 101(2), 775-780.
11.0855	35.5095	Mahdia	Tunisia	Mabrouk, L., Hamza, A., Brahim, M. B., & Bradai, M. N. (2011). Temporal and depth distribution of microepiphytes on Posidonia oceanica (L.) Delile leaves in a meadow off Tunisia. Marine ecology, 32(2), 148-161.
11.7444	33.0889	Farwa Lagoon	Libya	Pergent, G., Djellouli, A., Hamza, A. A., Ettayeb, K. S., El Mansouri, A. A., Talha, F. M., ... & Platini, F. (2002). Characterization of the benthic vegetation in the Farwà Lagoon (Libya). Journal of Coastal Conservation, 8(2), 119-126.
28.1783	36.4232	Rhodes	Greece	Kalogirou, S., Corsini‐Foka, M., Sioulas, A., Wennhage, H., & Pihl, L. (2010). Diversity, structure and function of fish assemblages associated with Posidonia oceanica beds in an area of the eastern Mediterranean Sea and the role of non‐indigenous species. Journal of fish biology, 77(10), 2338-2357.
27.944	36.3495	Rhodes	Greece	Kalogirou, S., Corsini‐Foka, M., Sioulas, A., Wennhage, H., & Pihl, L. (2010). Diversity, structure and function of fish assemblages associated with Posidonia oceanica beds in an area of the eastern Mediterranean Sea and the role of non‐indigenous species. Journal of fish biology, 77(10), 2338-2357.
27.7088	36.1332	Rhodes	Greece	Kalogirou, S., Corsini‐Foka, M., Sioulas, A., Wennhage, H., & Pihl, L. (2010). Diversity, structure and function of fish assemblages associated with Posidonia oceanica beds in an area of the eastern Mediterranean Sea and the role of non‐indigenous species. Journal of fish biology, 77(10), 2338-2357.
27.7258	35.9224	Rhodes	Greece	Kalogirou, S., Corsini‐Foka, M., Sioulas, A., Wennhage, H., & Pihl, L. (2010). Diversity, structure and function of fish assemblages associated with Posidonia oceanica beds in an area of the eastern Mediterranean Sea and the role of non‐indigenous species. Journal of fish biology, 77(10), 2338-2357.
27.8893	35.9556	Rhodes	Greece	Kalogirou, S., Corsini‐Foka, M., Sioulas, A., Wennhage, H., & Pihl, L. (2010). Diversity, structure and function of fish assemblages associated with Posidonia oceanica beds in an area of the eastern Mediterranean Sea and the role of non‐indigenous species. Journal of fish biology, 77(10), 2338-2357.
26.7745	38.3648	Urla/Izmir	Turkey	Dural, M. U., Cavas, L., Papageorgiou, S. K., & Katsaros, F. K. (2011). Methylene blue adsorption on activated carbon prepared from Posidonia oceanica (L.) dead leaves: Kinetics and equilibrium studies. Chemical Engineering Journal, 168(1), 77-85.
35.8559	34.8582	Rouad Island	Lebannon	Livre rouge ‘Gérard Vuignier’ des végétaux, peuplement et paysages marins menacés de Méditerranée. Anon 1990
35.7556	35.5928	Ras Ibn Iani	Syria	Livre rouge ‘Gérard Vuignier’ des végétaux, peuplement et paysages marins menacés de Méditerranée. Anon 1990
9.33338	42.8658	Canari	France	Lafabrie, Céline, et al. "Trace metals assessment in water, sediment, mussel and seagrass species–Validation of the use of Posidonia oceanica as a metal biomonitor." Chemosphere 68.11 (2007): 2033-2039.
10.2981	43.5388	Livorno	Italy	Lafabrie, Céline, et al. "Trace metals assessment in water, sediment, mussel and seagrass species–Validation of the use of Posidonia oceanica as a metal biomonitor." Chemosphere 68.11 (2007): 2033-2039.
8.4082	40.8405	Porto Torres	Italy	Lafabrie, Céline, et al. "Trace metals assessment in water, sediment, mussel and seagrass species–Validation of the use of Posidonia oceanica as a metal biomonitor." Chemosphere 68.11 (2007): 2033-2039.
10.4333	43.3667	Vada	Italy	Balestri, E., Benedetti-Cecchi, L., & Lardicci, C. (2004). Variability in patterns of growth and morphology of Posidonia oceanica exposed to urban and industrial wastes: contrasts with two reference locations. Journal of Experimental Marine Biology and Ecology, 308(1), 1-21.
10.4911	43.2642	Cecina	Italy	Balestri, E., Benedetti-Cecchi, L., & Lardicci, C. (2004). Variability in patterns of growth and morphology of Posidonia oceanica exposed to urban and industrial wastes: contrasts with two reference locations. Journal of Experimental Marine Biology and Ecology, 308(1), 1-21.
10.314	43.5151	Livorno	Italy	Balestri, E., Benedetti-Cecchi, L., & Lardicci, C. (2004). Variability in patterns of growth and morphology of Posidonia oceanica exposed to urban and industrial wastes: contrasts with two reference locations. Journal of Experimental Marine Biology and Ecology, 308(1), 1-21.
10.33	36.7577	Gulf of Tunis	Tunisia	Ben Alaya, H. (1972). Répartition et conditions d'installation de Posidonia oceanica Delile et Cymodocea nodosa Asherson dans le golfe de Tunis.
18.4897	40.1483	Otranto	Italy	Guidetti, P. (2000). Differences among fish assemblages associated with nearshore Posidonia oceanica seagrass beds, rocky–algal reefs and unvegetated sand habitats in the Adriatic Sea. Estuarine, Coastal and Shelf Science, 50(4), 515-529.
15.495	42.1149	S.Domino	Italy	Guidetti, P. (2000). Differences among fish assemblages associated with nearshore Posidonia oceanica seagrass beds, rocky–algal reefs and unvegetated sand habitats in the Adriatic Sea. Estuarine, Coastal and Shelf Science, 50(4), 515-529.
6.38225	43.0078	Port-Cros	France	Francour, P. (1997). Fish assemblages of Posidonia oceanica beds at Port‐Cros (France, NW Mediterranean): assessment of composition and long‐term fluctuations by visual census. Marine Ecology, 18(2), 157-173.
6.37903	43.0078	port-cros	France	Francour, P. (1997). Fish assemblages of Posidonia oceanica beds at Port‐Cros (France, NW Mediterranean): assessment of composition and long‐term fluctuations by visual census. Marine Ecology, 18(2), 157-173.
6.37648	43.0075	Port-Cros	France	Francour, P. (1997). Fish assemblages of Posidonia oceanica beds at Port‐Cros (France, NW Mediterranean): assessment of composition and long‐term fluctuations by visual census. Marine Ecology, 18(2), 157-173.
5.34214	43.2114	Plateau des chevres	France	Bell, J. D., & Harmelin-Vivien, M. L. (1982). Fish fauna of French Mediterranean Posidonia oceanica seagrass meadows. 1. Community structure. Tethys., 10(4), 337-347.
5.15238	43.325	Carry le Rouet	France	Bell, J. D., & Harmelin-Vivien, M. L. (1982). Fish fauna of French Mediterranean Posidonia oceanica seagrass meadows. 1. Community structure. Tethys., 10(4), 337-347.
9.01267	44.3844	Genoa-Quinto	Italy	Guidetti, P., Bussotti, S., & Conti, M. (1998). Fish fauna of the Genoa-Quinto Posidonia oceanica bed (Ligurian Sea, North-Western Mediterranean). Rapp. Comm. Int. Mer Médit, 35, 546-547.
13.1866	38.6986	Ustica-cala Spaolo	Italy	Milazzo, M., Badalamenti, F., Ceccherelli, G., & Chemello, R. (2004). Boat anchoring on Posidonia oceanica beds in a marine protected area (Italy, western Mediterranean): effect of anchor types in different anchoring stages. Journal of Experimental Marine Biology and Ecology, 299(1), 51-62.
13.1835	38.6955	Ustica-Punta Galera E	Italy	Milazzo, M., Badalamenti, F., Ceccherelli, G., & Chemello, R. (2004). Boat anchoring on Posidonia oceanica beds in a marine protected area (Italy, western Mediterranean): effect of anchor types in different anchoring stages. Journal of Experimental Marine Biology and Ecology, 299(1), 51-62.
13.1825	38.6952	Ustica-Punta Galera W	Italy	Milazzo, M., Badalamenti, F., Ceccherelli, G., & Chemello, R. (2004). Boat anchoring on Posidonia oceanica beds in a marine protected area (Italy, western Mediterranean): effect of anchor types in different anchoring stages. Journal of Experimental Marine Biology and Ecology, 299(1), 51-62.
13.1745	38.6918	Ustica-Grotta Verde	Italy	Milazzo, M., Badalamenti, F., Ceccherelli, G., & Chemello, R. (2004). Boat anchoring on Posidonia oceanica beds in a marine protected area (Italy, western Mediterranean): effect of anchor types in different anchoring stages. Journal of Experimental Marine Biology and Ecology, 299(1), 51-62.
7.78075	43.8122	Sanremo	Italy	Montefalcone, M., Albertelli, G., Nike Bianchi, C., Mariani, M., & Morri, C. (2006). A new synthetic index and a protocol for monitoring the status of Posidonia oceanica meadows: a case study at Sanremo (Ligurian Sea, NW Mediterranean). Aquatic Conservation: Marine and Freshwater Ecosystems, 16(1), 29-42.
7.55854	43.7835	Mortola	Italy	Giovannetti, E., Montefalcone, M., Morri, C., Bianchi, C. N., & Albertelli, G. (2010). Early warning response of Posidonia oceanica epiphyte community to environmental alterations (Ligurian Sea, NW Mediterranean). Marine Pollution Bulletin, 60(7), 1031-1039.
9.14757	44.3537	Camogli	Italy	Giovannetti, E., Montefalcone, M., Morri, C., Bianchi, C. N., & Albertelli, G. (2010). Early warning response of Posidonia oceanica epiphyte community to environmental alterations (Ligurian Sea, NW Mediterranean). Marine Pollution Bulletin, 60(7), 1031-1039.
9.65263	44.1447	Monterosso al Mare	Italy	Giovannetti, E., Montefalcone, M., Morri, C., Bianchi, C. N., & Albertelli, G. (2010). Early warning response of Posidonia oceanica epiphyte community to environmental alterations (Ligurian Sea, NW Mediterranean). Marine Pollution Bulletin, 60(7), 1031-1039.
7.87244	43.8347	Arma di Taggia	Italy	Giovannetti, E., Montefalcone, M., Morri, C., Bianchi, C. N., & Albertelli, G. (2010). Early warning response of Posidonia oceanica epiphyte community to environmental alterations (Ligurian Sea, NW Mediterranean). Marine Pollution Bulletin, 60(7), 1031-1039.
9.0625	44.3775	Bogliasco	Italy	Giovannetti, E., Montefalcone, M., Morri, C., Bianchi, C. N., & Albertelli, G. (2010). Early warning response of Posidonia oceanica epiphyte community to environmental alterations (Ligurian Sea, NW Mediterranean). Marine Pollution Bulletin, 60(7), 1031-1039.
9.08105	44.3752	Pieve Ligue	Italy	Giovannetti, E., Montefalcone, M., Morri, C., Bianchi, C. N., & Albertelli, G. (2010). Early warning response of Posidonia oceanica epiphyte community to environmental alterations (Ligurian Sea, NW Mediterranean). Marine Pollution Bulletin, 60(7), 1031-1039.
9.22921	44.341	Prelo Cove	Italy	Montefalcone, M., Lasagna, R., Bianchi, C. N., Morri, C., & Albertelli, G. (2006). Anchoring damage on Posidonia oceanica meadow cover: a case study in Prelo Cove (Ligurian Sea, NW Mediterranean). Chemistry and Ecology, 22(sup1), S207-S217.
3.09212	36.753	Alger Bay	Algeria	Semroud, R. (1996). Contribution A La Connaissance De L'ecosysteme A Posidonia Oceanica (L.) Delile Dans La Region D'alger (ALGERIE): Etude De Quelques Compartiments Par. Mediterranean Action Plan Med Pol.
11.1557	42.4384	Santa Liberta, Orbetello	Italy	Mauro, L., Paola, G., Margherita, V., Rugiada, R., Francesca, B., Primo, M., ... & Enrica, F. (2013). Human impact on a small barrier reef meadow of Posidonia oceanica (L.) Delile on the north Tyrrhenian coast (Italy). Marine pollution bulletin, 77(1), 45-54.
15.7774	39.8904	Praia a mare	Italy	Acunto, S., Rende, F., Cozza, R., & Innocenti, A. M. (2006). State of health of Posidonia oceanica meadows along the northern Tyrrhenian coast of Calabria, Italy. Biol. Mar. Med, 13, 8-13.
15.7845	39.8099	Scalea	Italy	Acunto, S., Rende, F., Cozza, R., & Innocenti, A. M. (2006). State of health of Posidonia oceanica meadows along the northern Tyrrhenian coast of Calabria, Italy. Biol. Mar. Med, 13, 8-13.
33.4298	36.1482	Kizilliman	Turkey	Celebi, B., Gucu, A., Ok, M., Sakinan, S., & Akoglu, E. (2006). Hydrographic indications to understand the absence of Posidonia oceanica in the Levant Sea (Eastern Mediterranean). Biologia Marina Mediterranea, 13(4), 34-38.
10.4302	43.3803	Rosignano	Italy	Lafabrie, C., Pergent, G., & Pergent-Martini, C. (2006). Memorization of mercury by the seagrass Posidonia oceanica. In Mediterranean Seagrass Workshop 2006 (Vol. 13, p. 50).
9.1044	41.4265	Tonnara	France	Lafabrie, C., Pergent, G., & Pergent-Martini, C. (2006). Memorization of mercury by the seagrass Posidonia oceanica. In Mediterranean Seagrass Workshop 2006 (Vol. 13, p. 50).
13.8976	40.7526	Lacco Ameno	Italy	Migliaccio, M., Cavallini, A., Natali, L., & Procaccini, G. (2006). New genomic approaches on the seagrass Posidonia oceanica (L.) Delile. Biol. Marina Mediterranea, 13, 64-67.
10.5081	36.0357	Hergla	Tunisia	Migliaccio, M., Cavallini, A., Natali, L., & Procaccini, G. (2006). New genomic approaches on the seagrass Posidonia oceanica (L.) Delile. Biol. Marina Mediterranea, 13, 64-67.
10.6011	35.8942	El kantaoui	Tunisia	Migliaccio, M., Cavallini, A., Natali, L., & Procaccini, G. (2006). New genomic approaches on the seagrass Posidonia oceanica (L.) Delile. Biol. Marina Mediterranea, 13, 64-67.
10.8369	35.7749	Monastir	Tunisia	Migliaccio, M., Cavallini, A., Natali, L., & Procaccini, G. (2006). New genomic approaches on the seagrass Posidonia oceanica (L.) Delile. Biol. Marina Mediterranea, 13, 64-67.
11.0599	35.5086	Mahldia	Tunisia	Migliaccio, M., Cavallini, A., Natali, L., & Procaccini, G. (2006). New genomic approaches on the seagrass Posidonia oceanica (L.) Delile. Biol. Marina Mediterranea, 13, 64-67.
15.7799	39.8771	Praia a mare	Italy	Serra, I. A., Procaccini, G., Intrieri, M. C., Migliaccio, M., Mazzuca, S., & Innocenti, A. M. (2007). Comparison of ISSR and SSR markers for analysis of genetic diversity in the seagrass Posidonia oceanica. Marine Ecology Progress Series, 338, 71-79.
15.7857	39.8488	San Nicola Aralla	Itlay	Serra, I. A., Procaccini, G., Intrieri, M. C., Migliaccio, M., Mazzuca, S., & Innocenti, A. M. (2007). Comparison of ISSR and SSR markers for analysis of genetic diversity in the seagrass Posidonia oceanica. Marine Ecology Progress Series, 338, 71-79.
16.0631	39.158	Belmonte Calabro	Italy	Serra, I. A., Procaccini, G., Intrieri, M. C., Migliaccio, M., Mazzuca, S., & Innocenti, A. M. (2007). Comparison of ISSR and SSR markers for analysis of genetic diversity in the seagrass Posidonia oceanica. Marine Ecology Progress Series, 338, 71-79.
17.1341	39.0771	Crotone	Italy	Serra, I. A., Procaccini, G., Intrieri, M. C., Migliaccio, M., Mazzuca, S., & Innocenti, A. M. (2007). Comparison of ISSR and SSR markers for analysis of genetic diversity in the seagrass Posidonia oceanica. Marine Ecology Progress Series, 338, 71-79.
16.9452	39.5018	Cariati	Italy	Serra, I. A., Procaccini, G., Intrieri, M. C., Migliaccio, M., Mazzuca, S., & Innocenti, A. M. (2007). Comparison of ISSR and SSR markers for analysis of genetic diversity in the seagrass Posidonia oceanica. Marine Ecology Progress Series, 338, 71-79.
5.20864	43.329	méjean	France	Vela, A., Leoni, V., Pergent, G., & Pergent-Martini, C. (2006). Relevance of Leaf matter loss in the functioning of Posidonia oceanica system. Biologia Marina Mediterranea, 13(4), 102-106.
10.5484	36.77	Sidi Raïs	Tunisia	Vela, A., Leoni, V., Pergent, G., & Pergent-Martini, C. (2006). Relevance of Leaf matter loss in the functioning of Posidonia oceanica system. Biologia Marina Mediterranea, 13(4), 102-106.
8.72763	42.5626	Alga	France	Vela, A., Leoni, V., Pergent, G., & Pergent-Martini, C. (2006). Relevance of Leaf matter loss in the functioning of Posidonia oceanica system. Biologia Marina Mediterranea, 13(4), 102-106.
9.72119	40.8418	Coda cavallo	Italy	Vela, A., Leoni, V., Pergent, G., & Pergent-Martini, C. (2006). Relevance of Leaf matter loss in the functioning of Posidonia oceanica system. Biologia Marina Mediterranea, 13(4), 102-106.
14.328	36.0082	Comino	Malta	Acunto, S., Balata, D., Pardi, G., Papi, I., Piazzi, L., Burgassi, M., & Cinelli, F. (2006). Spatial variability in the epiphytic assemblages of Posidonia oceanica (L.) Delile beds around the Maltese islands. Biologia Marina Mediterranea, 13, 114-118.
14.2064	36.0299	Gozo	Malta	Acunto, S., Balata, D., Pardi, G., Papi, I., Piazzi, L., Burgassi, M., & Cinelli, F. (2006). Spatial variability in the epiphytic assemblages of Posidonia oceanica (L.) Delile beds around the Maltese islands. Biologia Marina Mediterranea, 13, 114-118.
11.1414	34.7241	Hassar	Tunisia	Ben Brahim, M., Hamza, A., & Bouain, A. (2006). Distribution and time variability of micro epiphytes and phytomicroorganisms in Posidonia oceanica meadows of the Kerkennah Islands (Tunisia). Biology Marine Mediterranean, 13, 122-125.
11.0169	34.6175	Ras el Besh	Tunisia	Ben Brahim, M., Hamza, A., & Bouain, A. (2006). Distribution and time variability of micro epiphytes and phytomicroorganisms in Posidonia oceanica meadows of the Kerkennah Islands (Tunisia). Biology Marine Mediterranean, 13, 122-125.
11.2894	34.7215	Gremdi	Tunisia	Ben Brahim, M., Hamza, A., & Bouain, A. (2006). Distribution and time variability of micro epiphytes and phytomicroorganisms in Posidonia oceanica meadows of the Kerkennah Islands (Tunisia). Biology Marine Mediterranean, 13, 122-125.
-2.01796	36.8305	Rodalquilar	Spain (peninsula)	Arnaud‐Haond, S., Migliaccio, M., Diaz‐Almela, E., Teixeira, S., Van De Vliet, M. S., Alberto, F., ... & Serrao, E. A. (2007). Vicariance patterns in the Mediterranean Sea: east–west cleavage and low dispersal in the endemic seagrass Posidonia oceanica. Journal of Biogeography, 34(6), 963-976.
0.009521	38.6256	Campomanes	Spain (peninsula)	Arnaud‐Haond, S., Migliaccio, M., Diaz‐Almela, E., Teixeira, S., Van De Vliet, M. S., Alberto, F., ... & Serrao, E. A. (2007). Vicariance patterns in the Mediterranean Sea: east–west cleavage and low dispersal in the endemic seagrass Posidonia oceanica. Journal of Biogeography, 34(6), 963-976.
0.051021	38.6394	El Arenal-Calpe	Spain (peninsula)	Arnaud‐Haond, S., Migliaccio, M., Diaz‐Almela, E., Teixeira, S., Van De Vliet, M. S., Alberto, F., ... & Serrao, E. A. (2007). Vicariance patterns in the Mediterranean Sea: east–west cleavage and low dispersal in the endemic seagrass Posidonia oceanica. Journal of Biogeography, 34(6), 963-976.
0.142667	38.8338	Las Rotes	Spain (peninsula)	Arnaud‐Haond, S., Migliaccio, M., Diaz‐Almela, E., Teixeira, S., Van De Vliet, M. S., Alberto, F., ... & Serrao, E. A. (2007). Vicariance patterns in the Mediterranean Sea: east–west cleavage and low dispersal in the endemic seagrass Posidonia oceanica. Journal of Biogeography, 34(6), 963-976.
2.84266	41.6929	Punta de Fanals	Spain (peninsula)	Arnaud‐Haond, S., Migliaccio, M., Diaz‐Almela, E., Teixeira, S., Van De Vliet, M. S., Alberto, F., ... & Serrao, E. A. (2007). Vicariance patterns in the Mediterranean Sea: east–west cleavage and low dispersal in the endemic seagrass Posidonia oceanica. Journal of Biogeography, 34(6), 963-976.
3.28936	42.3031	Cala Jonquet	Spain (peninsula)	Arnaud‐Haond, S., Migliaccio, M., Diaz‐Almela, E., Teixeira, S., Van De Vliet, M. S., Alberto, F., ... & Serrao, E. A. (2007). Vicariance patterns in the Mediterranean Sea: east–west cleavage and low dispersal in the endemic seagrass Posidonia oceanica. Journal of Biogeography, 34(6), 963-976.
3.29302	42.2934	Port lligat	Spain (peninsula)	Arnaud‐Haond, S., Migliaccio, M., Diaz‐Almela, E., Teixeira, S., Van De Vliet, M. S., Alberto, F., ... & Serrao, E. A. (2007). Vicariance patterns in the Mediterranean Sea: east–west cleavage and low dispersal in the endemic seagrass Posidonia oceanica. Journal of Biogeography, 34(6), 963-976.
1.40119	38.7285	Es Calo- des Oli (Formentera)	Spain (Balearic Islands)	Arnaud‐Haond, S., Migliaccio, M., Diaz‐Almela, E., Teixeira, S., Van De Vliet, M. S., Alberto, F., ... & Serrao, E. A. (2007). Vicariance patterns in the Mediterranean Sea: east–west cleavage and low dispersal in the endemic seagrass Posidonia oceanica. Journal of Biogeography, 34(6), 963-976.
1.43051	38.7561	Illetas (Formentera)	Spain (Balearic Islands)	Arnaud‐Haond, S., Migliaccio, M., Diaz‐Almela, E., Teixeira, S., Van De Vliet, M. S., Alberto, F., ... & Serrao, E. A. (2007). Vicariance patterns in the Mediterranean Sea: east–west cleavage and low dispersal in the endemic seagrass Posidonia oceanica. Journal of Biogeography, 34(6), 963-976.
1.4555	38.7285	Es Pujols (Formentera)	Spain (Balearic Islands)	Arnaud‐Haond, S., Migliaccio, M., Diaz‐Almela, E., Teixeira, S., Van De Vliet, M. S., Alberto, F., ... & Serrao, E. A. (2007). Vicariance patterns in the Mediterranean Sea: east–west cleavage and low dispersal in the endemic seagrass Posidonia oceanica. Journal of Biogeography, 34(6), 963-976.
2.93052	39.1526	Es Castell (Cabrera)	Spain (Balearic Islands)	Arnaud‐Haond, S., Migliaccio, M., Diaz‐Almela, E., Teixeira, S., Van De Vliet, M. S., Alberto, F., ... & Serrao, E. A. (2007). Vicariance patterns in the Mediterranean Sea: east–west cleavage and low dispersal in the endemic seagrass Posidonia oceanica. Journal of Biogeography, 34(6), 963-976.
2.94867	39.151	Sta Mar a 13 m (Cabrera)	Spain (Balearic Islands)	Arnaud‐Haond, S., Migliaccio, M., Diaz‐Almela, E., Teixeira, S., Van De Vliet, M. S., Alberto, F., ... & Serrao, E. A. (2007). Vicariance patterns in the Mediterranean Sea: east–west cleavage and low dispersal in the endemic seagrass Posidonia oceanica. Journal of Biogeography, 34(6), 963-976.
2.94931	39.1499	Sta Mar a 7 m (Cabrera)	Spain (Balearic Islands)	Arnaud‐Haond, S., Migliaccio, M., Diaz‐Almela, E., Teixeira, S., Van De Vliet, M. S., Alberto, F., ... & Serrao, E. A. (2007). Vicariance patterns in the Mediterranean Sea: east–west cleavage and low dispersal in the endemic seagrass Posidonia oceanica. Journal of Biogeography, 34(6), 963-976.
9.10001	41.4166	Tonnara	France (Corsica)	Arnaud‐Haond, S., Migliaccio, M., Diaz‐Almela, E., Teixeira, S., Van De Vliet, M. S., Alberto, F., ... & Serrao, E. A. (2007). Vicariance patterns in the Mediterranean Sea: east–west cleavage and low dispersal in the endemic seagrass Posidonia oceanica. Journal of Biogeography, 34(6), 963-976.
8.19986	40.599	Porto Conte (Sardegna)	Italy	Arnaud‐Haond, S., Migliaccio, M., Diaz‐Almela, E., Teixeira, S., Van De Vliet, M. S., Alberto, F., ... & Serrao, E. A. (2007). Vicariance patterns in the Mediterranean Sea: east–west cleavage and low dispersal in the endemic seagrass Posidonia oceanica. Journal of Biogeography, 34(6), 963-976.
9.14944	44.3318	Camogli	Italy	Arnaud‐Haond, S., Migliaccio, M., Diaz‐Almela, E., Teixeira, S., Van De Vliet, M. S., Alberto, F., ... & Serrao, E. A. (2007). Vicariance patterns in the Mediterranean Sea: east–west cleavage and low dispersal in the endemic seagrass Posidonia oceanica. Journal of Biogeography, 34(6), 963-976.
9.68333	40.8833	Tavolara (Sardegna)	Italy	Arnaud‐Haond, S., Migliaccio, M., Diaz‐Almela, E., Teixeira, S., Van De Vliet, M. S., Alberto, F., ... & Serrao, E. A. (2007). Vicariance patterns in the Mediterranean Sea: east–west cleavage and low dispersal in the endemic seagrass Posidonia oceanica. Journal of Biogeography, 34(6), 963-976.
10.3672	43.2978	Vada	Italy	Arnaud‐Haond, S., Migliaccio, M., Diaz‐Almela, E., Teixeira, S., Van De Vliet, M. S., Alberto, F., ... & Serrao, E. A. (2007). Vicariance patterns in the Mediterranean Sea: east–west cleavage and low dispersal in the endemic seagrass Posidonia oceanica. Journal of Biogeography, 34(6), 963-976.
11.7503	42.1159	Civitavecchia	Italy	Arnaud‐Haond, S., Migliaccio, M., Diaz‐Almela, E., Teixeira, S., Van De Vliet, M. S., Alberto, F., ... & Serrao, E. A. (2007). Vicariance patterns in the Mediterranean Sea: east–west cleavage and low dispersal in the endemic seagrass Posidonia oceanica. Journal of Biogeography, 34(6), 963-976.
13.4167	40.7833	Ventotene	Italy	Arnaud‐Haond, S., Migliaccio, M., Diaz‐Almela, E., Teixeira, S., Van De Vliet, M. S., Alberto, F., ... & Serrao, E. A. (2007). Vicariance patterns in the Mediterranean Sea: east–west cleavage and low dispersal in the endemic seagrass Posidonia oceanica. Journal of Biogeography, 34(6), 963-976.
15.0758	40.1657	Pioppi	Italy	Arnaud‐Haond, S., Migliaccio, M., Diaz‐Almela, E., Teixeira, S., Van De Vliet, M. S., Alberto, F., ... & Serrao, E. A. (2007). Vicariance patterns in the Mediterranean Sea: east–west cleavage and low dispersal in the endemic seagrass Posidonia oceanica. Journal of Biogeography, 34(6), 963-976.
13.8934	40.7561	Lacco Ameno	Italy	Arnaud‐Haond, S., Migliaccio, M., Diaz‐Almela, E., Teixeira, S., Van De Vliet, M. S., Alberto, F., ... & Serrao, E. A. (2007). Vicariance patterns in the Mediterranean Sea: east–west cleavage and low dispersal in the endemic seagrass Posidonia oceanica. Journal of Biogeography, 34(6), 963-976.
15.2167	38.2167	Milazzo	Italy	Arnaud‐Haond, S., Migliaccio, M., Diaz‐Almela, E., Teixeira, S., Van De Vliet, M. S., Alberto, F., ... & Serrao, E. A. (2007). Vicariance patterns in the Mediterranean Sea: east–west cleavage and low dispersal in the endemic seagrass Posidonia oceanica. Journal of Biogeography, 34(6), 963-976.
11.9667	36.75	Pantelleria Island	Italy	Arnaud‐Haond, S., Migliaccio, M., Diaz‐Almela, E., Teixeira, S., Van De Vliet, M. S., Alberto, F., ... & Serrao, E. A. (2007). Vicariance patterns in the Mediterranean Sea: east–west cleavage and low dispersal in the endemic seagrass Posidonia oceanica. Journal of Biogeography, 34(6), 963-976.
15.119	36.7469	Marzamemi (Sicily)	Italy	Arnaud‐Haond, S., Migliaccio, M., Diaz‐Almela, E., Teixeira, S., Van De Vliet, M. S., Alberto, F., ... & Serrao, E. A. (2007). Vicariance patterns in the Mediterranean Sea: east–west cleavage and low dispersal in the endemic seagrass Posidonia oceanica. Journal of Biogeography, 34(6), 963-976.
10.339	36.7641	Tunis	Tunisia	Arnaud‐Haond, S., Migliaccio, M., Diaz‐Almela, E., Teixeira, S., Van De Vliet, M. S., Alberto, F., ... & Serrao, E. A. (2007). Vicariance patterns in the Mediterranean Sea: east–west cleavage and low dispersal in the endemic seagrass Posidonia oceanica. Journal of Biogeography, 34(6), 963-976.
10.6138	35.8848	Ergla	Tunisia	Arnaud‐Haond, S., Migliaccio, M., Diaz‐Almela, E., Teixeira, S., Van De Vliet, M. S., Alberto, F., ... & Serrao, E. A. (2007). Vicariance patterns in the Mediterranean Sea: east–west cleavage and low dispersal in the endemic seagrass Posidonia oceanica. Journal of Biogeography, 34(6), 963-976.
14.5677	35.8518	Malta 1	Malta	Arnaud‐Haond, S., Migliaccio, M., Diaz‐Almela, E., Teixeira, S., Van De Vliet, M. S., Alberto, F., ... & Serrao, E. A. (2007). Vicariance patterns in the Mediterranean Sea: east–west cleavage and low dispersal in the endemic seagrass Posidonia oceanica. Journal of Biogeography, 34(6), 963-976.
14.3302	35.9841	Malta 2	Malta	Arnaud‐Haond, S., Migliaccio, M., Diaz‐Almela, E., Teixeira, S., Van De Vliet, M. S., Alberto, F., ... & Serrao, E. A. (2007). Vicariance patterns in the Mediterranean Sea: east–west cleavage and low dispersal in the endemic seagrass Posidonia oceanica. Journal of Biogeography, 34(6), 963-976.
18.5049	40.1526	Otranto	Italy	Arnaud‐Haond, S., Migliaccio, M., Diaz‐Almela, E., Teixeira, S., Van De Vliet, M. S., Alberto, F., ... & Serrao, E. A. (2007). Vicariance patterns in the Mediterranean Sea: east–west cleavage and low dispersal in the endemic seagrass Posidonia oceanica. Journal of Biogeography, 34(6), 963-976.
16.4458	43.4839	Split	Croatia	Arnaud‐Haond, S., Migliaccio, M., Diaz‐Almela, E., Teixeira, S., Van De Vliet, M. S., Alberto, F., ... & Serrao, E. A. (2007). Vicariance patterns in the Mediterranean Sea: east–west cleavage and low dispersal in the endemic seagrass Posidonia oceanica. Journal of Biogeography, 34(6), 963-976.
13.7	45.55	Koper	Slovenia	Arnaud‐Haond, S., Migliaccio, M., Diaz‐Almela, E., Teixeira, S., Van De Vliet, M. S., Alberto, F., ... & Serrao, E. A. (2007). Vicariance patterns in the Mediterranean Sea: east–west cleavage and low dispersal in the endemic seagrass Posidonia oceanica. Journal of Biogeography, 34(6), 963-976.
23.927	37.7162	Agios Nicolaos	Greece	Arnaud‐Haond, S., Migliaccio, M., Diaz‐Almela, E., Teixeira, S., Van De Vliet, M. S., Alberto, F., ... & Serrao, E. A. (2007). Vicariance patterns in the Mediterranean Sea: east–west cleavage and low dispersal in the endemic seagrass Posidonia oceanica. Journal of Biogeography, 34(6), 963-976.
32.4371	34.7248	Paphos	Cyprus	Arnaud‐Haond, S., Migliaccio, M., Diaz‐Almela, E., Teixeira, S., Van De Vliet, M. S., Alberto, F., ... & Serrao, E. A. (2007). Vicariance patterns in the Mediterranean Sea: east–west cleavage and low dispersal in the endemic seagrass Posidonia oceanica. Journal of Biogeography, 34(6), 963-976.
11.7864	42.0847	Civitavecchia (Ci)	Italy	Serra, I. A., Innocenti, A. M., Di Maida, G., Calvo, S., Migliaccio, M., Zambianchi, E., ... & Procaccini, G. (2010). Genetic structure in the Mediterranean seagrass Posidonia oceanica: disentangling past vicariance events from contemporary patterns of gene flow. Molecular Ecology, 19(3), 557-568.
9.76953	40.9176	Tavolara (Ta)	Italy	Serra, I. A., Innocenti, A. M., Di Maida, G., Calvo, S., Migliaccio, M., Zambianchi, E., ... & Procaccini, G. (2010). Genetic structure in the Mediterranean seagrass Posidonia oceanica: disentangling past vicariance events from contemporary patterns of gene flow. Molecular Ecology, 19(3), 557-568.
13.4371	40.8091	Ventotene (Ve)	Italy	Serra, I. A., Innocenti, A. M., Di Maida, G., Calvo, S., Migliaccio, M., Zambianchi, E., ... & Procaccini, G. (2010). Genetic structure in the Mediterranean seagrass Posidonia oceanica: disentangling past vicariance events from contemporary patterns of gene flow. Molecular Ecology, 19(3), 557-568.
15.0973	40.1623	Pioppi (Pi)	Italy	Serra, I. A., Innocenti, A. M., Di Maida, G., Calvo, S., Migliaccio, M., Zambianchi, E., ... & Procaccini, G. (2010). Genetic structure in the Mediterranean seagrass Posidonia oceanica: disentangling past vicariance events from contemporary patterns of gene flow. Molecular Ecology, 19(3), 557-568.
15.7958	39.6753	Praia (Pr)	Italy	Serra, I. A., Innocenti, A. M., Di Maida, G., Calvo, S., Migliaccio, M., Zambianchi, E., ... & Procaccini, G. (2010). Genetic structure in the Mediterranean seagrass Posidonia oceanica: disentangling past vicariance events from contemporary patterns of gene flow. Molecular Ecology, 19(3), 557-568.
15.8626	39.5413	San Nicola (Sn)	Italy	Serra, I. A., Innocenti, A. M., Di Maida, G., Calvo, S., Migliaccio, M., Zambianchi, E., ... & Procaccini, G. (2010). Genetic structure in the Mediterranean seagrass Posidonia oceanica: disentangling past vicariance events from contemporary patterns of gene flow. Molecular Ecology, 19(3), 557-568.
16.0545	39.1625	Belmonte (Be)	Italy	Serra, I. A., Innocenti, A. M., Di Maida, G., Calvo, S., Migliaccio, M., Zambianchi, E., ... & Procaccini, G. (2010). Genetic structure in the Mediterranean seagrass Posidonia oceanica: disentangling past vicariance events from contemporary patterns of gene flow. Molecular Ecology, 19(3), 557-568.
15.2515	38.2217	Milazzo (Mi)	Italy	Serra, I. A., Innocenti, A. M., Di Maida, G., Calvo, S., Migliaccio, M., Zambianchi, E., ... & Procaccini, G. (2010). Genetic structure in the Mediterranean seagrass Posidonia oceanica: disentangling past vicariance events from contemporary patterns of gene flow. Molecular Ecology, 19(3), 557-568.
15.6254	38.1105	Reggio Calabria (Re)	Italy	Serra, I. A., Innocenti, A. M., Di Maida, G., Calvo, S., Migliaccio, M., Zambianchi, E., ... & Procaccini, G. (2010). Genetic structure in the Mediterranean seagrass Posidonia oceanica: disentangling past vicariance events from contemporary patterns of gene flow. Molecular Ecology, 19(3), 557-568.
15.5713	38.1776	Messina (Me)	Italy	Serra, I. A., Innocenti, A. M., Di Maida, G., Calvo, S., Migliaccio, M., Zambianchi, E., ... & Procaccini, G. (2010). Genetic structure in the Mediterranean seagrass Posidonia oceanica: disentangling past vicariance events from contemporary patterns of gene flow. Molecular Ecology, 19(3), 557-568.
15.1903	37.2881	Brucoli (Br)	Italy	Serra, I. A., Innocenti, A. M., Di Maida, G., Calvo, S., Migliaccio, M., Zambianchi, E., ... & Procaccini, G. (2010). Genetic structure in the Mediterranean seagrass Posidonia oceanica: disentangling past vicariance events from contemporary patterns of gene flow. Molecular Ecology, 19(3), 557-568.
12.3289	37.9462	Favignana (Fv)	Italy	Serra, I. A., Innocenti, A. M., Di Maida, G., Calvo, S., Migliaccio, M., Zambianchi, E., ... & Procaccini, G. (2010). Genetic structure in the Mediterranean seagrass Posidonia oceanica: disentangling past vicariance events from contemporary patterns of gene flow. Molecular Ecology, 19(3), 557-568.
12.4203	37.7911	Marsala (Ms)	Italy	Serra, I. A., Innocenti, A. M., Di Maida, G., Calvo, S., Migliaccio, M., Zambianchi, E., ... & Procaccini, G. (2010). Genetic structure in the Mediterranean seagrass Posidonia oceanica: disentangling past vicariance events from contemporary patterns of gene flow. Molecular Ecology, 19(3), 557-568.
10.9895	37.8821	Skerki (Sk)	Italy	Serra, I. A., Innocenti, A. M., Di Maida, G., Calvo, S., Migliaccio, M., Zambianchi, E., ... & Procaccini, G. (2010). Genetic structure in the Mediterranean seagrass Posidonia oceanica: disentangling past vicariance events from contemporary patterns of gene flow. Molecular Ecology, 19(3), 557-568.
11.7873	37.5153	Talbot (Tl)	Italy	Serra, I. A., Innocenti, A. M., Di Maida, G., Calvo, S., Migliaccio, M., Zambianchi, E., ... & Procaccini, G. (2010). Genetic structure in the Mediterranean seagrass Posidonia oceanica: disentangling past vicariance events from contemporary patterns of gene flow. Molecular Ecology, 19(3), 557-568.
13.0825	37.4905	Sciacca (Sc)	Italy	Serra, I. A., Innocenti, A. M., Di Maida, G., Calvo, S., Migliaccio, M., Zambianchi, E., ... & Procaccini, G. (2010). Genetic structure in the Mediterranean seagrass Posidonia oceanica: disentangling past vicariance events from contemporary patterns of gene flow. Molecular Ecology, 19(3), 557-568.
10.3722	36.7513	Tunisi (Tu)	Tunisia	Serra, I. A., Innocenti, A. M., Di Maida, G., Calvo, S., Migliaccio, M., Zambianchi, E., ... & Procaccini, G. (2010). Genetic structure in the Mediterranean seagrass Posidonia oceanica: disentangling past vicariance events from contemporary patterns of gene flow. Molecular Ecology, 19(3), 557-568.
11.9208	36.7953	Pantelleria (Pa)	Italy	Serra, I. A., Innocenti, A. M., Di Maida, G., Calvo, S., Migliaccio, M., Zambianchi, E., ... & Procaccini, G. (2010). Genetic structure in the Mediterranean seagrass Posidonia oceanica: disentangling past vicariance events from contemporary patterns of gene flow. Molecular Ecology, 19(3), 557-568.
10.7397	35.7844	Ergla (Eg)	Tunisia	Serra, I. A., Innocenti, A. M., Di Maida, G., Calvo, S., Migliaccio, M., Zambianchi, E., ... & Procaccini, G. (2010). Genetic structure in the Mediterranean seagrass Posidonia oceanica: disentangling past vicariance events from contemporary patterns of gene flow. Molecular Ecology, 19(3), 557-568.
14.3602	35.8178	Malta1 (Mt1)	Malta	Serra, I. A., Innocenti, A. M., Di Maida, G., Calvo, S., Migliaccio, M., Zambianchi, E., ... & Procaccini, G. (2010). Genetic structure in the Mediterranean seagrass Posidonia oceanica: disentangling past vicariance events from contemporary patterns of gene flow. Molecular Ecology, 19(3), 557-568.
14.4696	35.979	Malta2 (Mt2)	Malta	Serra, I. A., Innocenti, A. M., Di Maida, G., Calvo, S., Migliaccio, M., Zambianchi, E., ... & Procaccini, G. (2010). Genetic structure in the Mediterranean seagrass Posidonia oceanica: disentangling past vicariance events from contemporary patterns of gene flow. Molecular Ecology, 19(3), 557-568.
15.1279	36.746	Marzamemi (Mz)	Italy	Serra, I. A., Innocenti, A. M., Di Maida, G., Calvo, S., Migliaccio, M., Zambianchi, E., ... & Procaccini, G. (2010). Genetic structure in the Mediterranean seagrass Posidonia oceanica: disentangling past vicariance events from contemporary patterns of gene flow. Molecular Ecology, 19(3), 557-568.
15.9747	37.9118	Palizzi (Pl)	Italy	Serra, I. A., Innocenti, A. M., Di Maida, G., Calvo, S., Migliaccio, M., Zambianchi, E., ... & Procaccini, G. (2010). Genetic structure in the Mediterranean seagrass Posidonia oceanica: disentangling past vicariance events from contemporary patterns of gene flow. Molecular Ecology, 19(3), 557-568.
17.1495	39.0826	Crotone (Cr)	Italy	Serra, I. A., Innocenti, A. M., Di Maida, G., Calvo, S., Migliaccio, M., Zambianchi, E., ... & Procaccini, G. (2010). Genetic structure in the Mediterranean seagrass Posidonia oceanica: disentangling past vicariance events from contemporary patterns of gene flow. Molecular Ecology, 19(3), 557-568.
16.9565	39.5164	Cariati (Ca)	Italy	Serra, I. A., Innocenti, A. M., Di Maida, G., Calvo, S., Migliaccio, M., Zambianchi, E., ... & Procaccini, G. (2010). Genetic structure in the Mediterranean seagrass Posidonia oceanica: disentangling past vicariance events from contemporary patterns of gene flow. Molecular Ecology, 19(3), 557-568.
18.4991	40.1553	Otranto (Ot)	Italy	Serra, I. A., Innocenti, A. M., Di Maida, G., Calvo, S., Migliaccio, M., Zambianchi, E., ... & Procaccini, G. (2010). Genetic structure in the Mediterranean seagrass Posidonia oceanica: disentangling past vicariance events from contemporary patterns of gene flow. Molecular Ecology, 19(3), 557-568.
25.7359	35.2116	Agios Nicolaos (An)	Greece	Serra, I. A., Innocenti, A. M., Di Maida, G., Calvo, S., Migliaccio, M., Zambianchi, E., ... & Procaccini, G. (2010). Genetic structure in the Mediterranean seagrass Posidonia oceanica: disentangling past vicariance events from contemporary patterns of gene flow. Molecular Ecology, 19(3), 557-568.
13.1667	41.1667	Golfo de Gaeta		Marbà, N., Díaz-Almela, E., & Duarte, C. M. (2014). Mediterranean seagrass (Posidonia oceanica) loss between 1842 and 2009. Biological Conservation, 176, 183-190.
5.9375	43.1065	Le Mourillon, Rade des Vignettes (Toulon)		Marbà, N., Díaz-Almela, E., & Duarte, C. M. (2014). Mediterranean seagrass (Posidonia oceanica) loss between 1842 and 2009. Biological Conservation, 176, 183-190.
		Le Mourillon, Grade rade (Toluon)		Marbà, N., Díaz-Almela, E., & Duarte, C. M. (2014). Mediterranean seagrass (Posidonia oceanica) loss between 1842 and 2009. Biological Conservation, 176, 183-190.
		Le Mourillon, Pointe du Canier (Toulon)		Marbà, N., Díaz-Almela, E., & Duarte, C. M. (2014). Mediterranean seagrass (Posidonia oceanica) loss between 1842 and 2009. Biological Conservation, 176, 183-190.
9.21667	44.3003	Cala dell'Oliva		Marbà, N., Díaz-Almela, E., & Duarte, C. M. (2014). Mediterranean seagrass (Posidonia oceanica) loss between 1842 and 2009. Biological Conservation, 176, 183-190.
9.20383	44.3038	Estremitá Sud del porto di Portofino		Marbà, N., Díaz-Almela, E., & Duarte, C. M. (2014). Mediterranean seagrass (Posidonia oceanica) loss between 1842 and 2009. Biological Conservation, 176, 183-190.
9.21188	44.3056	Cala sottostante al Piccolo Hotel		Marbà, N., Díaz-Almela, E., & Duarte, C. M. (2014). Mediterranean seagrass (Posidonia oceanica) loss between 1842 and 2009. Biological Conservation, 176, 183-190.
9.21073	44.3097	Cala Niasca		Marbà, N., Díaz-Almela, E., & Duarte, C. M. (2014). Mediterranean seagrass (Posidonia oceanica) loss between 1842 and 2009. Biological Conservation, 176, 183-190.
9.21243	44.316	Insenatura a Nord del Convento della Cervara		Marbà, N., Díaz-Almela, E., & Duarte, C. M. (2014). Mediterranean seagrass (Posidonia oceanica) loss between 1842 and 2009. Biological Conservation, 176, 183-190.
9.21456	44.3213	Costa a Sud della Punta del Pedale		Marbà, N., Díaz-Almela, E., & Duarte, C. M. (2014). Mediterranean seagrass (Posidonia oceanica) loss between 1842 and 2009. Biological Conservation, 176, 183-190.
9.21541	44.3268	Insenatura a Nord del Bagno delle Donne		Marbà, N., Díaz-Almela, E., & Duarte, C. M. (2014). Mediterranean seagrass (Posidonia oceanica) loss between 1842 and 2009. Biological Conservation, 176, 183-190.
9.22495	44.338	Baia di Prelo		Marbà, N., Díaz-Almela, E., & Duarte, C. M. (2014). Mediterranean seagrass (Posidonia oceanica) loss between 1842 and 2009. Biological Conservation, 176, 183-190.
8.41667	44.2167	Noli-Savona		Marbà, N., Díaz-Almela, E., & Duarte, C. M. (2014). Mediterranean seagrass (Posidonia oceanica) loss between 1842 and 2009. Biological Conservation, 176, 183-190.
13.6846	45.0557	Istrian coast		Marbà, N., Díaz-Almela, E., & Duarte, C. M. (2014). Mediterranean seagrass (Posidonia oceanica) loss between 1842 and 2009. Biological Conservation, 176, 183-190.
27.1414	38.447	Baie d'Urla-Iskele		Marbà, N., Díaz-Almela, E., & Duarte, C. M. (2014). Mediterranean seagrass (Posidonia oceanica) loss between 1842 and 2009. Biological Conservation, 176, 183-190.
6.3905	43.0127	Baie de la Palud - Port Cros		Marbà, N., Díaz-Almela, E., & Duarte, C. M. (2014). Mediterranean seagrass (Posidonia oceanica) loss between 1842 and 2009. Biological Conservation, 176, 183-190.
6.41467	43.0125	Baie de Port-Man		Marbà, N., Díaz-Almela, E., & Duarte, C. M. (2014). Mediterranean seagrass (Posidonia oceanica) loss between 1842 and 2009. Biological Conservation, 176, 183-190.
7.04982	43.5134	îles de Lerins (Baie de Cannes)		Marbà, N., Díaz-Almela, E., & Duarte, C. M. (2014). Mediterranean seagrass (Posidonia oceanica) loss between 1842 and 2009. Biological Conservation, 176, 183-190.
8.5	39.8833	Golfo de Oristano		Marbà, N., Díaz-Almela, E., & Duarte, C. M. (2014). Mediterranean seagrass (Posidonia oceanica) loss between 1842 and 2009. Biological Conservation, 176, 183-190.
8.44014	39.864	Capo S. Marco (Golfo de Oristano)		Marbà, N., Díaz-Almela, E., & Duarte, C. M. (2014). Mediterranean seagrass (Posidonia oceanica) loss between 1842 and 2009. Biological Conservation, 176, 183-190.
9.28333	42.6733	Golfo de St. Florent (Corsica)		Marbà, N., Díaz-Almela, E., & Duarte, C. M. (2014). Mediterranean seagrass (Posidonia oceanica) loss between 1842 and 2009. Biological Conservation, 176, 183-190.
10.3333	43.5	Livorno (Toscana)		Marbà, N., Díaz-Almela, E., & Duarte, C. M. (2014). Mediterranean seagrass (Posidonia oceanica) loss between 1842 and 2009. Biological Conservation, 176, 183-190.
9.30833	41.425	Golfo de Sant' Amanza		Marbà, N., Díaz-Almela, E., & Duarte, C. M. (2014). Mediterranean seagrass (Posidonia oceanica) loss between 1842 and 2009. Biological Conservation, 176, 183-190.
9.05833	41.4667	Bahia de Figari		Marbà, N., Díaz-Almela, E., & Duarte, C. M. (2014). Mediterranean seagrass (Posidonia oceanica) loss between 1842 and 2009. Biological Conservation, 176, 183-190.
9.65	41.06	Golfo de Aranci		Marbà, N., Díaz-Almela, E., & Duarte, C. M. (2014). Mediterranean seagrass (Posidonia oceanica) loss between 1842 and 2009. Biological Conservation, 176, 183-190.
5.91667	43.1	Le Mourillon, Rade de Toulon		Marbà, N., Díaz-Almela, E., & Duarte, C. M. (2014). Mediterranean seagrass (Posidonia oceanica) loss between 1842 and 2009. Biological Conservation, 176, 183-190.
5.9466	43.1047	Le Mourillon, Rade des Vignettes (Toulon)		Marbà, N., Díaz-Almela, E., & Duarte, C. M. (2014). Mediterranean seagrass (Posidonia oceanica) loss between 1842 and 2009. Biological Conservation, 176, 183-190.
7.43373	43.7466	Plage de Larvotto, Monaco		Marbà, N., Díaz-Almela, E., & Duarte, C. M. (2014). Mediterranean seagrass (Posidonia oceanica) loss between 1842 and 2009. Biological Conservation, 176, 183-190.
7.42922	43.7305	East off Port Fontvieille, Mónaco		Marbà, N., Díaz-Almela, E., & Duarte, C. M. (2014). Mediterranean seagrass (Posidonia oceanica) loss between 1842 and 2009. Biological Conservation, 176, 183-190.
4.9892	43.3881	Martigues		Marbà, N., Díaz-Almela, E., & Duarte, C. M. (2014). Mediterranean seagrass (Posidonia oceanica) loss between 1842 and 2009. Biological Conservation, 176, 183-190.
5.15232	43.3257	Carry		Marbà, N., Díaz-Almela, E., & Duarte, C. M. (2014). Mediterranean seagrass (Posidonia oceanica) loss between 1842 and 2009. Biological Conservation, 176, 183-190.
5.34996	43.3	Marseille		Marbà, N., Díaz-Almela, E., & Duarte, C. M. (2014). Mediterranean seagrass (Posidonia oceanica) loss between 1842 and 2009. Biological Conservation, 176, 183-190.
5.5367	43.2099	Cassis		Marbà, N., Díaz-Almela, E., & Duarte, C. M. (2014). Mediterranean seagrass (Posidonia oceanica) loss between 1842 and 2009. Biological Conservation, 176, 183-190.
5.61863	43.1734	La Ciotat		Marbà, N., Díaz-Almela, E., & Duarte, C. M. (2014). Mediterranean seagrass (Posidonia oceanica) loss between 1842 and 2009. Biological Conservation, 176, 183-190.
5.75685	43.0802	Le Brusc		Marbà, N., Díaz-Almela, E., & Duarte, C. M. (2014). Mediterranean seagrass (Posidonia oceanica) loss between 1842 and 2009. Biological Conservation, 176, 183-190.
5.84689	43.0374	Toulon		Marbà, N., Díaz-Almela, E., & Duarte, C. M. (2014). Mediterranean seagrass (Posidonia oceanica) loss between 1842 and 2009. Biological Conservation, 176, 183-190.
6.12224	43.0502	Giens		Marbà, N., Díaz-Almela, E., & Duarte, C. M. (2014). Mediterranean seagrass (Posidonia oceanica) loss between 1842 and 2009. Biological Conservation, 176, 183-190.
6.19986	43.0142	Porquerolles		Marbà, N., Díaz-Almela, E., & Duarte, C. M. (2014). Mediterranean seagrass (Posidonia oceanica) loss between 1842 and 2009. Biological Conservation, 176, 183-190.
6.38314	43.1261	Bormes		Marbà, N., Díaz-Almela, E., & Duarte, C. M. (2014). Mediterranean seagrass (Posidonia oceanica) loss between 1842 and 2009. Biological Conservation, 176, 183-190.
6.54402	43.1626	Cavalaire		Marbà, N., Díaz-Almela, E., & Duarte, C. M. (2014). Mediterranean seagrass (Posidonia oceanica) loss between 1842 and 2009. Biological Conservation, 176, 183-190.
6.59367	43.2766	Grimaud		Marbà, N., Díaz-Almela, E., & Duarte, C. M. (2014). Mediterranean seagrass (Posidonia oceanica) loss between 1842 and 2009. Biological Conservation, 176, 183-190.
6.72456	43.3522	St. Aygulf		Marbà, N., Díaz-Almela, E., & Duarte, C. M. (2014). Mediterranean seagrass (Posidonia oceanica) loss between 1842 and 2009. Biological Conservation, 176, 183-190.
6.94811	43.5132	Théoule		Marbà, N., Díaz-Almela, E., & Duarte, C. M. (2014). Mediterranean seagrass (Posidonia oceanica) loss between 1842 and 2009. Biological Conservation, 176, 183-190.
7.04308	43.5086	Lerins		Marbà, N., Díaz-Almela, E., & Duarte, C. M. (2014). Mediterranean seagrass (Posidonia oceanica) loss between 1842 and 2009. Biological Conservation, 176, 183-190.
7.00277	43.5475	Cannes		Marbà, N., Díaz-Almela, E., & Duarte, C. M. (2014). Mediterranean seagrass (Posidonia oceanica) loss between 1842 and 2009. Biological Conservation, 176, 183-190.
7.0486	43.5438	Golfe Juan		Marbà, N., Díaz-Almela, E., & Duarte, C. M. (2014). Mediterranean seagrass (Posidonia oceanica) loss between 1842 and 2009. Biological Conservation, 176, 183-190.
7.13194	43.5808	Antibes		Marbà, N., Díaz-Almela, E., & Duarte, C. M. (2014). Mediterranean seagrass (Posidonia oceanica) loss between 1842 and 2009. Biological Conservation, 176, 183-190.
7.31301	43.6975	Villefranche		Marbà, N., Díaz-Almela, E., & Duarte, C. M. (2014). Mediterranean seagrass (Posidonia oceanica) loss between 1842 and 2009. Biological Conservation, 176, 183-190.
-1.28667	37.5667	Mazarrón	Spain	Marbà, N., Díaz-Almela, E., & Duarte, C. M. (2014). Mediterranean seagrass (Posidonia oceanica) loss between 1842 and 2009. Biological Conservation, 176, 183-190.
-0.692792	37.6236	Cabo de Palos	Spain	Marbà, N., Díaz-Almela, E., & Duarte, C. M. (2014). Mediterranean seagrass (Posidonia oceanica) loss between 1842 and 2009. Biological Conservation, 176, 183-190.
-0.675	37.9667	Torrevieja 5m	Spain	Marbà, N., Díaz-Almela, E., & Duarte, C. M. (2014). Mediterranean seagrass (Posidonia oceanica) loss between 1842 and 2009. Biological Conservation, 176, 183-190.
-0.676667	37.9683	Torrevieja 20m	Spain	Marbà, N., Díaz-Almela, E., & Duarte, C. M. (2014). Mediterranean seagrass (Posidonia oceanica) loss between 1842 and 2009. Biological Conservation, 176, 183-190.
0.0583333	38.6333	Calpe 5m	Spain	Marbà, N., Díaz-Almela, E., & Duarte, C. M. (2014). Mediterranean seagrass (Posidonia oceanica) loss between 1842 and 2009. Biological Conservation, 176, 183-190.
0.06	38.635	Calpe 20m	Spain	Marbà, N., Díaz-Almela, E., & Duarte, C. M. (2014). Mediterranean seagrass (Posidonia oceanica) loss between 1842 and 2009. Biological Conservation, 176, 183-190.
-0.14	38.53	Benidorm 5m	Spain	Marbà, N., Díaz-Almela, E., & Duarte, C. M. (2014). Mediterranean seagrass (Posidonia oceanica) loss between 1842 and 2009. Biological Conservation, 176, 183-190.
-0.141667	38.5317	Benidorm 20m	Spain	Marbà, N., Díaz-Almela, E., & Duarte, C. M. (2014). Mediterranean seagrass (Posidonia oceanica) loss between 1842 and 2009. Biological Conservation, 176, 183-190.
-0.228333	38.5	La Vila Joiosa 5m	Spain	Marbà, N., Díaz-Almela, E., & Duarte, C. M. (2014). Mediterranean seagrass (Posidonia oceanica) loss between 1842 and 2009. Biological Conservation, 176, 183-190.
-0.23	38.5017	La Vila Joiosa 20m	Spain	Marbà, N., Díaz-Almela, E., & Duarte, C. M. (2014). Mediterranean seagrass (Posidonia oceanica) loss between 1842 and 2009. Biological Conservation, 176, 183-190.
-0.283333	38.4883	Carritxal 5m	Spain	Marbà, N., Díaz-Almela, E., & Duarte, C. M. (2014). Mediterranean seagrass (Posidonia oceanica) loss between 1842 and 2009. Biological Conservation, 176, 183-190.
-0.285	38.49	Carritxal 17m	Spain	Marbà, N., Díaz-Almela, E., & Duarte, C. M. (2014). Mediterranean seagrass (Posidonia oceanica) loss between 1842 and 2009. Biological Conservation, 176, 183-190.
-0.38	38.425	Coveta 5m	Spain	Marbà, N., Díaz-Almela, E., & Duarte, C. M. (2014). Mediterranean seagrass (Posidonia oceanica) loss between 1842 and 2009. Biological Conservation, 176, 183-190.
-0.381667	38.4267	Coveta 17m	Spain	Marbà, N., Díaz-Almela, E., & Duarte, C. M. (2014). Mediterranean seagrass (Posidonia oceanica) loss between 1842 and 2009. Biological Conservation, 176, 183-190.
-0.403333	38.3417	Cabo Huertas 5m	Spain	Marbà, N., Díaz-Almela, E., & Duarte, C. M. (2014). Mediterranean seagrass (Posidonia oceanica) loss between 1842 and 2009. Biological Conservation, 176, 183-190.
-0.405	38.3433	Cabo Huertas 20m	Spain	Marbà, N., Díaz-Almela, E., & Duarte, C. M. (2014). Mediterranean seagrass (Posidonia oceanica) loss between 1842 and 2009. Biological Conservation, 176, 183-190.
-0.475	38.3417	Postiguet 20m	Spain	Marbà, N., Díaz-Almela, E., & Duarte, C. M. (2014). Mediterranean seagrass (Posidonia oceanica) loss between 1842 and 2009. Biological Conservation, 176, 183-190.
2.45833	41.525	Mataró1	Spain	Marbà, N., Díaz-Almela, E., & Duarte, C. M. (2014). Mediterranean seagrass (Posidonia oceanica) loss between 1842 and 2009. Biological Conservation, 176, 183-190.
1.51667	41.1708	Coma-ruga1	Spain	Marbà, N., Díaz-Almela, E., & Duarte, C. M. (2014). Mediterranean seagrass (Posidonia oceanica) loss between 1842 and 2009. Biological Conservation, 176, 183-190.
1.475	41.1708	El Roc	Spain	Marbà, N., Díaz-Almela, E., & Duarte, C. M. (2014). Mediterranean seagrass (Posidonia oceanica) loss between 1842 and 2009. Biological Conservation, 176, 183-190.
3.23056	41.9375	Ses Negres	Spain	Marbà, N., Díaz-Almela, E., & Duarte, C. M. (2014). Mediterranean seagrass (Posidonia oceanica) loss between 1842 and 2009. Biological Conservation, 176, 183-190.
2.55417	41.5667	Arenys1	Spain	Marbà, N., Díaz-Almela, E., & Duarte, C. M. (2014). Mediterranean seagrass (Posidonia oceanica) loss between 1842 and 2009. Biological Conservation, 176, 183-190.
3.19722	41.8917	Llanfranc	Spain	Marbà, N., Díaz-Almela, E., & Duarte, C. M. (2014). Mediterranean seagrass (Posidonia oceanica) loss between 1842 and 2009. Biological Conservation, 176, 183-190.
2.9875	41.7583	Giverola	Spain	Marbà, N., Díaz-Almela, E., & Duarte, C. M. (2014). Mediterranean seagrass (Posidonia oceanica) loss between 1842 and 2009. Biological Conservation, 176, 183-190.
3.22083	42.0472	Illes Medes1	Spain	Marbà, N., Díaz-Almela, E., & Duarte, C. M. (2014). Mediterranean seagrass (Posidonia oceanica) loss between 1842 and 2009. Biological Conservation, 176, 183-190.
3.22083	42.0472	Illes Medes2	Spain	Marbà, N., Díaz-Almela, E., & Duarte, C. M. (2014). Mediterranean seagrass (Posidonia oceanica) loss between 1842 and 2009. Biological Conservation, 176, 183-190.
3.22083	42.0472	Illes Medes3	Spain	Marbà, N., Díaz-Almela, E., & Duarte, C. M. (2014). Mediterranean seagrass (Posidonia oceanica) loss between 1842 and 2009. Biological Conservation, 176, 183-190.
3.22083	42.0472	Illes Medes4	Spain	Marbà, N., Díaz-Almela, E., & Duarte, C. M. (2014). Mediterranean seagrass (Posidonia oceanica) loss between 1842 and 2009. Biological Conservation, 176, 183-190.
-1.55729	37.4095	El Hornillo (Águilas)	Spain	Marbà, N., Díaz-Almela, E., & Duarte, C. M. (2014). Mediterranean seagrass (Posidonia oceanica) loss between 1842 and 2009. Biological Conservation, 176, 183-190.
		El Hornillo (Águilas)	Spain	Marbà, N., Díaz-Almela, E., & Duarte, C. M. (2014). Mediterranean seagrass (Posidonia oceanica) loss between 1842 and 2009. Biological Conservation, 176, 183-190.
-0.378314	38.4034	El Campello	Spain	Marbà, N., Díaz-Almela, E., & Duarte, C. M. (2014). Mediterranean seagrass (Posidonia oceanica) loss between 1842 and 2009. Biological Conservation, 176, 183-190.
-0.211041	38.5113	Els Estudiants	Spain	Marbà, N., Díaz-Almela, E., & Duarte, C. M. (2014). Mediterranean seagrass (Posidonia oceanica) loss between 1842 and 2009. Biological Conservation, 176, 183-190.
-0.0619111	38.5968	L'Albir	Spain	Marbà, N., Díaz-Almela, E., & Duarte, C. M. (2014). Mediterranean seagrass (Posidonia oceanica) loss between 1842 and 2009. Biological Conservation, 176, 183-190.
-0.0306	38.6171	L'Olla	Spain	Marbà, N., Díaz-Almela, E., & Duarte, C. M. (2014). Mediterranean seagrass (Posidonia oceanica) loss between 1842 and 2009. Biological Conservation, 176, 183-190.
-0.0493333	38.6351	L'Arenal	Spain	Marbà, N., Díaz-Almela, E., & Duarte, C. M. (2014). Mediterranean seagrass (Posidonia oceanica) loss between 1842 and 2009. Biological Conservation, 176, 183-190.
-0.158746	38.6396	La Fossa	Spain	Marbà, N., Díaz-Almela, E., & Duarte, C. M. (2014). Mediterranean seagrass (Posidonia oceanica) loss between 1842 and 2009. Biological Conservation, 176, 183-190.
-0.759597	37.8468	El Mojón	Spain	Marbà, N., Díaz-Almela, E., & Duarte, C. M. (2014). Mediterranean seagrass (Posidonia oceanica) loss between 1842 and 2009. Biological Conservation, 176, 183-190.
-0.703583	37.9099	Cap. Roig	Spain	Marbà, N., Díaz-Almela, E., & Duarte, C. M. (2014). Mediterranean seagrass (Posidonia oceanica) loss between 1842 and 2009. Biological Conservation, 176, 183-190.
-0.69675	37.9392	Punta Prima	Spain	Marbà, N., Díaz-Almela, E., & Duarte, C. M. (2014). Mediterranean seagrass (Posidonia oceanica) loss between 1842 and 2009. Biological Conservation, 176, 183-190.
-0.1327	38.6847	Les Platgetes	Spain	Marbà, N., Díaz-Almela, E., & Duarte, C. M. (2014). Mediterranean seagrass (Posidonia oceanica) loss between 1842 and 2009. Biological Conservation, 176, 183-190.
3.13945	42.1261	L'Escala	Spain	Marbà, N., Díaz-Almela, E., & Duarte, C. M. (2014). Mediterranean seagrass (Posidonia oceanica) loss between 1842 and 2009. Biological Conservation, 176, 183-190.
3.22753	42.25	Canyelles	Spain	Marbà, N., Díaz-Almela, E., & Duarte, C. M. (2014). Mediterranean seagrass (Posidonia oceanica) loss between 1842 and 2009. Biological Conservation, 176, 183-190.
2.80827	41.6779	St. Francesc	Spain	Marbà, N., Díaz-Almela, E., & Duarte, C. M. (2014). Mediterranean seagrass (Posidonia oceanica) loss between 1842 and 2009. Biological Conservation, 176, 183-190.
2.84176	41.6937	Boadella	Spain	Marbà, N., Díaz-Almela, E., & Duarte, C. M. (2014). Mediterranean seagrass (Posidonia oceanica) loss between 1842 and 2009. Biological Conservation, 176, 183-190.
2.95475	41.7365	Giverola	Spain	Marbà, N., Díaz-Almela, E., & Duarte, C. M. (2014). Mediterranean seagrass (Posidonia oceanica) loss between 1842 and 2009. Biological Conservation, 176, 183-190.
-2.69149	36.6818	Punta Entinas	Spain	Marbà, N., Díaz-Almela, E., & Duarte, C. M. (2014). Mediterranean seagrass (Posidonia oceanica) loss between 1842 and 2009. Biological Conservation, 176, 183-190.
-2.59088	36.7545	Roquetas	Spain	Marbà, N., Díaz-Almela, E., & Duarte, C. M. (2014). Mediterranean seagrass (Posidonia oceanica) loss between 1842 and 2009. Biological Conservation, 176, 183-190.
-2.57057	36.7909	Aguadulce	Spain	Marbà, N., Díaz-Almela, E., & Duarte, C. M. (2014). Mediterranean seagrass (Posidonia oceanica) loss between 1842 and 2009. Biological Conservation, 176, 183-190.
-2.00062	36.8182	Rodalquilar	Spain	Marbà, N., Díaz-Almela, E., & Duarte, C. M. (2014). Mediterranean seagrass (Posidonia oceanica) loss between 1842 and 2009. Biological Conservation, 176, 183-190.
-1.93419	36.9273	Agua Amarga	Spain	Marbà, N., Díaz-Almela, E., & Duarte, C. M. (2014). Mediterranean seagrass (Posidonia oceanica) loss between 1842 and 2009. Biological Conservation, 176, 183-190.
-1.77283	37.2728	Villaricos	Spain	Marbà, N., Díaz-Almela, E., & Duarte, C. M. (2014). Mediterranean seagrass (Posidonia oceanica) loss between 1842 and 2009. Biological Conservation, 176, 183-190.
-1.46836	37.4455	Cabo Cope	Spain	Marbà, N., Díaz-Almela, E., & Duarte, C. M. (2014). Mediterranean seagrass (Posidonia oceanica) loss between 1842 and 2009. Biological Conservation, 176, 183-190.
-1.39998	37.5091	Calnegre	Spain	Marbà, N., Díaz-Almela, E., & Duarte, C. M. (2014). Mediterranean seagrass (Posidonia oceanica) loss between 1842 and 2009. Biological Conservation, 176, 183-190.
-1.31466	37.5182	Bolnuevo	Spain	Marbà, N., Díaz-Almela, E., & Duarte, C. M. (2014). Mediterranean seagrass (Posidonia oceanica) loss between 1842 and 2009. Biological Conservation, 176, 183-190.
-1.17133	37.553	La Azohía	Spain	Marbà, N., Díaz-Almela, E., & Duarte, C. M. (2014). Mediterranean seagrass (Posidonia oceanica) loss between 1842 and 2009. Biological Conservation, 176, 183-190.
0.833725	40.9032	St. Jordi d'Alfama	Spain	Marbà, N., Díaz-Almela, E., & Duarte, C. M. (2014). Mediterranean seagrass (Posidonia oceanica) loss between 1842 and 2009. Biological Conservation, 176, 183-190.
3.22033	42.045	Illes Medes	Spain	Marbà, N., Díaz-Almela, E., & Duarte, C. M. (2014). Mediterranean seagrass (Posidonia oceanica) loss between 1842 and 2009. Biological Conservation, 176, 183-190.
3.28735	42.2952	Port Lligat		Marbà, N., Díaz-Almela, E., & Duarte, C. M. (2014). Mediterranean seagrass (Posidonia oceanica) loss between 1842 and 2009. Biological Conservation, 176, 183-190.
3.28892	42.3156	Jonquet		Marbà, N., Díaz-Almela, E., & Duarte, C. M. (2014). Mediterranean seagrass (Posidonia oceanica) loss between 1842 and 2009. Biological Conservation, 176, 183-190.
3.16667	42.45	Cerbère-Banyuls-sur-mer		Marbà, N., Díaz-Almela, E., & Duarte, C. M. (2014). Mediterranean seagrass (Posidonia oceanica) loss between 1842 and 2009. Biological Conservation, 176, 183-190.
6.37667	43.0083	Port-Cros (Baie de Port Cros)		Marbà, N., Díaz-Almela, E., & Duarte, C. M. (2014). Mediterranean seagrass (Posidonia oceanica) loss between 1842 and 2009. Biological Conservation, 176, 183-190.
6.37667	43.0083	Port-Cros (Baie de La Palud)		Marbà, N., Díaz-Almela, E., & Duarte, C. M. (2014). Mediterranean seagrass (Posidonia oceanica) loss between 1842 and 2009. Biological Conservation, 176, 183-190.
5.33333	43.25	La Ciotat-les Lecques		Marbà, N., Díaz-Almela, E., & Duarte, C. M. (2014). Mediterranean seagrass (Posidonia oceanica) loss between 1842 and 2009. Biological Conservation, 176, 183-190.
5.77	43.1333	oest de Sanary		Marbà, N., Díaz-Almela, E., & Duarte, C. M. (2014). Mediterranean seagrass (Posidonia oceanica) loss between 1842 and 2009. Biological Conservation, 176, 183-190.
8.95083	44.3886	Foce		Marbà, N., Díaz-Almela, E., & Duarte, C. M. (2014). Mediterranean seagrass (Posidonia oceanica) loss between 1842 and 2009. Biological Conservation, 176, 183-190.
8.98139	44.3897	Sturna		Marbà, N., Díaz-Almela, E., & Duarte, C. M. (2014). Mediterranean seagrass (Posidonia oceanica) loss between 1842 and 2009. Biological Conservation, 176, 183-190.
9.00611	44.3842	Quinto		Marbà, N., Díaz-Almela, E., & Duarte, C. M. (2014). Mediterranean seagrass (Posidonia oceanica) loss between 1842 and 2009. Biological Conservation, 176, 183-190.
9.38139	44.3814	Nervi		Marbà, N., Díaz-Almela, E., & Duarte, C. M. (2014). Mediterranean seagrass (Posidonia oceanica) loss between 1842 and 2009. Biological Conservation, 176, 183-190.
9.21611	44.3067	Golfo Marconi		Marbà, N., Díaz-Almela, E., & Duarte, C. M. (2014). Mediterranean seagrass (Posidonia oceanica) loss between 1842 and 2009. Biological Conservation, 176, 183-190.
5.9466	43.1047	Le Mourillon, Rade des Vignettes (Toulon)		Marbà, N., Díaz-Almela, E., & Duarte, C. M. (2014). Mediterranean seagrass (Posidonia oceanica) loss between 1842 and 2009. Biological Conservation, 176, 183-190.
7.44875	43.7536	Alpes-Maritimes (Roquebrune bay)		Marbà, N., Díaz-Almela, E., & Duarte, C. M. (2014). Mediterranean seagrass (Posidonia oceanica) loss between 1842 and 2009. Biological Conservation, 176, 183-190.
7.48472	43.7553	Alpes-Maritimes (Cap Martin)		Marbà, N., Díaz-Almela, E., & Duarte, C. M. (2014). Mediterranean seagrass (Posidonia oceanica) loss between 1842 and 2009. Biological Conservation, 176, 183-190.
2.92278	39.1481	Cabrera (Port de Cabrera)		Marbà, N., Díaz-Almela, E., & Duarte, C. M. (2014). Mediterranean seagrass (Posidonia oceanica) loss between 1842 and 2009. Biological Conservation, 176, 183-190.
2.92889	39.1528	Cabrera (Es Castell)		Marbà, N., Díaz-Almela, E., & Duarte, C. M. (2014). Mediterranean seagrass (Posidonia oceanica) loss between 1842 and 2009. Biological Conservation, 176, 183-190.
7.48472	43.7553	Cap Martin-Baie de Roquebrune		Marbà, N., Díaz-Almela, E., & Duarte, C. M. (2014). Mediterranean seagrass (Posidonia oceanica) loss between 1842 and 2009. Biological Conservation, 176, 183-190.
7.37694	43.7186	Mer Eze a Cap d'Ail		Marbà, N., Díaz-Almela, E., & Duarte, C. M. (2014). Mediterranean seagrass (Posidonia oceanica) loss between 1842 and 2009. Biological Conservation, 176, 183-190.
7.34208	43.7081	Beaulieu		Marbà, N., Díaz-Almela, E., & Duarte, C. M. (2014). Mediterranean seagrass (Posidonia oceanica) loss between 1842 and 2009. Biological Conservation, 176, 183-190.
7.085	43.5553	Golfe Juan Est		Marbà, N., Díaz-Almela, E., & Duarte, C. M. (2014). Mediterranean seagrass (Posidonia oceanica) loss between 1842 and 2009. Biological Conservation, 176, 183-190.
7.06667	43.55	Golfe Juan Ouest		Marbà, N., Díaz-Almela, E., & Duarte, C. M. (2014). Mediterranean seagrass (Posidonia oceanica) loss between 1842 and 2009. Biological Conservation, 176, 183-190.
-1.77361	37.285	Villaricos		Marbà, N., Díaz-Almela, E., & Duarte, C. M. (2014). Mediterranean seagrass (Posidonia oceanica) loss between 1842 and 2009. Biological Conservation, 176, 183-190.
3.09083	42.6944	Le Racou		Marbà, N., Díaz-Almela, E., & Duarte, C. M. (2014). Mediterranean seagrass (Posidonia oceanica) loss between 1842 and 2009. Biological Conservation, 176, 183-190.
3.12847	42.5025	Baie de Paulilles		Marbà, N., Díaz-Almela, E., & Duarte, C. M. (2014). Mediterranean seagrass (Posidonia oceanica) loss between 1842 and 2009. Biological Conservation, 176, 183-190.
3.13125	42.501	Cap Oullestrell - Cap Castell		Marbà, N., Díaz-Almela, E., & Duarte, C. M. (2014). Mediterranean seagrass (Posidonia oceanica) loss between 1842 and 2009. Biological Conservation, 176, 183-190.
3.13458	42.4954	Cap Castell - Cap des Elmes		Marbà, N., Díaz-Almela, E., & Duarte, C. M. (2014). Mediterranean seagrass (Posidonia oceanica) loss between 1842 and 2009. Biological Conservation, 176, 183-190.
3.13583	42.4818	Port de Banyuls-sur-mer		Marbà, N., Díaz-Almela, E., & Duarte, C. M. (2014). Mediterranean seagrass (Posidonia oceanica) loss between 1842 and 2009. Biological Conservation, 176, 183-190.
3.16278	42.4658	Cap Réderis		Marbà, N., Díaz-Almela, E., & Duarte, C. M. (2014). Mediterranean seagrass (Posidonia oceanica) loss between 1842 and 2009. Biological Conservation, 176, 183-190.
		Maro (Málaga)	Spain	Marbà, N., Díaz-Almela, E., & Duarte, C. M. (2014). Mediterranean seagrass (Posidonia oceanica) loss between 1842 and 2009. Biological Conservation, 176, 183-190.
3.30667	36.7367	Castillo de Baños (Granada)	Spain	Marbà, N., Díaz-Almela, E., & Duarte, C. M. (2014). Mediterranean seagrass (Posidonia oceanica) loss between 1842 and 2009. Biological Conservation, 176, 183-190.
3.20833	36.7417	Punta Negra (Granada)	Spain	Marbà, N., Díaz-Almela, E., & Duarte, C. M. (2014). Mediterranean seagrass (Posidonia oceanica) loss between 1842 and 2009. Biological Conservation, 176, 183-190.
2.65333	36.6833	Cerrillos (Almeria)	Spain	Marbà, N., Díaz-Almela, E., & Duarte, C. M. (2014). Mediterranean seagrass (Posidonia oceanica) loss between 1842 and 2009. Biological Conservation, 176, 183-190.
2.60333	36.7583	Puerto de Roquetas de Mar (Almeria)	Spain	Marbà, N., Díaz-Almela, E., & Duarte, C. M. (2014). Mediterranean seagrass (Posidonia oceanica) loss between 1842 and 2009. Biological Conservation, 176, 183-190.
2.56	36.8167	Puerto de Aguadulce (Almeria)	Spain	Marbà, N., Díaz-Almela, E., & Duarte, C. M. (2014). Mediterranean seagrass (Posidonia oceanica) loss between 1842 and 2009. Biological Conservation, 176, 183-190.
2.48333	36.8167	Escollera del Puerto de Almeria	Spain	Marbà, N., Díaz-Almela, E., & Duarte, C. M. (2014). Mediterranean seagrass (Posidonia oceanica) loss between 1842 and 2009. Biological Conservation, 176, 183-190.
		Salina Island (Eoliennes)		Marbà, N., Díaz-Almela, E., & Duarte, C. M. (2014). Mediterranean seagrass (Posidonia oceanica) loss between 1842 and 2009. Biological Conservation, 176, 183-190.
5.67	43.15	Bay of Saint-Cyr (S1)		Marbà, N., Díaz-Almela, E., & Duarte, C. M. (2014). Mediterranean seagrass (Posidonia oceanica) loss between 1842 and 2009. Biological Conservation, 176, 183-190.
5.68	43.17	Bay of Saint-Cyr (S2)		Marbà, N., Díaz-Almela, E., & Duarte, C. M. (2014). Mediterranean seagrass (Posidonia oceanica) loss between 1842 and 2009. Biological Conservation, 176, 183-190.
5.69	43.18	Bay of Saint-Cyr (S3)- area PO betwen Grenier Cape and Fauconnière Cape have been excluded		Marbà, N., Díaz-Almela, E., & Duarte, C. M. (2014). Mediterranean seagrass (Posidonia oceanica) loss between 1842 and 2009. Biological Conservation, 176, 183-190.
5.63333	43.1833	La Ciotat - Les Leques		Marbà, N., Díaz-Almela, E., & Duarte, C. M. (2014). Mediterranean seagrass (Posidonia oceanica) loss between 1842 and 2009. Biological Conservation, 176, 183-190.
5.63333	43.1833	La Ciotat - Les Leques		Marbà, N., Díaz-Almela, E., & Duarte, C. M. (2014). Mediterranean seagrass (Posidonia oceanica) loss between 1842 and 2009. Biological Conservation, 176, 183-190.
4.94139	43.421	Golfe de Fos (Provence Occidentel)		Marbà, N., Díaz-Almela, E., & Duarte, C. M. (2014). Mediterranean seagrass (Posidonia oceanica) loss between 1842 and 2009. Biological Conservation, 176, 183-190.
-0.403472	38.3519	Cabo de las Huertas (Alicante)	Spain	Marbà, N., Díaz-Almela, E., & Duarte, C. M. (2014). Mediterranean seagrass (Posidonia oceanica) loss between 1842 and 2009. Biological Conservation, 176, 183-190.
-0.434	38.35	Punta de la Cala (Alicante)	Spain	Marbà, N., Díaz-Almela, E., & Duarte, C. M. (2014). Mediterranean seagrass (Posidonia oceanica) loss between 1842 and 2009. Biological Conservation, 176, 183-190.
-0.48	38.3371	Playa del Saladar (Alicante)	Spain	Marbà, N., Díaz-Almela, E., & Duarte, C. M. (2014). Mediterranean seagrass (Posidonia oceanica) loss between 1842 and 2009. Biological Conservation, 176, 183-190.
-0.508333	38.2667	Playa de los Arenales (Alicante)	Spain	Marbà, N., Díaz-Almela, E., & Duarte, C. M. (2014). Mediterranean seagrass (Posidonia oceanica) loss between 1842 and 2009. Biological Conservation, 176, 183-190.
-0.561417	38.1816	Cabo de Santa Pola (Alicante)	Spain	Marbà, N., Díaz-Almela, E., & Duarte, C. M. (2014). Mediterranean seagrass (Posidonia oceanica) loss between 1842 and 2009. Biological Conservation, 176, 183-190.
6.11519	43.0618	Golfe de Giens (France)	France	Marbà, N., Díaz-Almela, E., & Duarte, C. M. (2014). Mediterranean seagrass (Posidonia oceanica) loss between 1842 and 2009. Biological Conservation, 176, 183-190.
6.15828	43.0476	Rade de Hyères (France)	France	Marbà, N., Díaz-Almela, E., & Duarte, C. M. (2014). Mediterranean seagrass (Posidonia oceanica) loss between 1842 and 2009. Biological Conservation, 176, 183-190.
7.86333	43.8108	Ligurian sea	France	Marbà, N., Díaz-Almela, E., & Duarte, C. M. (2014). Mediterranean seagrass (Posidonia oceanica) loss between 1842 and 2009. Biological Conservation, 176, 183-190.
7.91972	43.8279	Ligurian sea	France	Marbà, N., Díaz-Almela, E., & Duarte, C. M. (2014). Mediterranean seagrass (Posidonia oceanica) loss between 1842 and 2009. Biological Conservation, 176, 183-190.
7.95444	43.8358	Ligurian sea	France	Marbà, N., Díaz-Almela, E., & Duarte, C. M. (2014). Mediterranean seagrass (Posidonia oceanica) loss between 1842 and 2009. Biological Conservation, 176, 183-190.
7.97583	43.8435	Ligurian sea	France	Marbà, N., Díaz-Almela, E., & Duarte, C. M. (2014). Mediterranean seagrass (Posidonia oceanica) loss between 1842 and 2009. Biological Conservation, 176, 183-190.
7.99694	43.8458	Ligurian sea	France	Marbà, N., Díaz-Almela, E., & Duarte, C. M. (2014). Mediterranean seagrass (Posidonia oceanica) loss between 1842 and 2009. Biological Conservation, 176, 183-190.
8.02406	43.8108	Ligurian sea	France	Marbà, N., Díaz-Almela, E., & Duarte, C. M. (2014). Mediterranean seagrass (Posidonia oceanica) loss between 1842 and 2009. Biological Conservation, 176, 183-190.
8	43.82	Ligurian sea	France	Marbà, N., Díaz-Almela, E., & Duarte, C. M. (2014). Mediterranean seagrass (Posidonia oceanica) loss between 1842 and 2009. Biological Conservation, 176, 183-190.
8.03	43.84	Ligurian sea	France	Marbà, N., Díaz-Almela, E., & Duarte, C. M. (2014). Mediterranean seagrass (Posidonia oceanica) loss between 1842 and 2009. Biological Conservation, 176, 183-190.
8.06	43.85	Ligurian sea	France	Marbà, N., Díaz-Almela, E., & Duarte, C. M. (2014). Mediterranean seagrass (Posidonia oceanica) loss between 1842 and 2009. Biological Conservation, 176, 183-190.
8.1	43.88	Ligurian sea	France	Marbà, N., Díaz-Almela, E., & Duarte, C. M. (2014). Mediterranean seagrass (Posidonia oceanica) loss between 1842 and 2009. Biological Conservation, 176, 183-190.
8.13	43.93	Ligurian sea	France	Marbà, N., Díaz-Almela, E., & Duarte, C. M. (2014). Mediterranean seagrass (Posidonia oceanica) loss between 1842 and 2009. Biological Conservation, 176, 183-190.
8.16	43.95	Ligurian sea	France	Marbà, N., Díaz-Almela, E., & Duarte, C. M. (2014). Mediterranean seagrass (Posidonia oceanica) loss between 1842 and 2009. Biological Conservation, 176, 183-190.
8.2	43.98	Ligurian sea	France	Marbà, N., Díaz-Almela, E., & Duarte, C. M. (2014). Mediterranean seagrass (Posidonia oceanica) loss between 1842 and 2009. Biological Conservation, 176, 183-190.
8.27	44	Ligurian sea	France	Marbà, N., Díaz-Almela, E., & Duarte, C. M. (2014). Mediterranean seagrass (Posidonia oceanica) loss between 1842 and 2009. Biological Conservation, 176, 183-190.
8.35	44.1	Ligurian sea	France	Marbà, N., Díaz-Almela, E., & Duarte, C. M. (2014). Mediterranean seagrass (Posidonia oceanica) loss between 1842 and 2009. Biological Conservation, 176, 183-190.
8.49694	44.3047	Ligurian sea	France	Marbà, N., Díaz-Almela, E., & Duarte, C. M. (2014). Mediterranean seagrass (Posidonia oceanica) loss between 1842 and 2009. Biological Conservation, 176, 183-190.
8.59694	44.35	Ligurian sea	France	Marbà, N., Díaz-Almela, E., & Duarte, C. M. (2014). Mediterranean seagrass (Posidonia oceanica) loss between 1842 and 2009. Biological Conservation, 176, 183-190.
8.83333	44.3956	Ligurian sea	France	Marbà, N., Díaz-Almela, E., & Duarte, C. M. (2014). Mediterranean seagrass (Posidonia oceanica) loss between 1842 and 2009. Biological Conservation, 176, 183-190.
8.99667	44.3644	Ligurian sea	France	Marbà, N., Díaz-Almela, E., & Duarte, C. M. (2014). Mediterranean seagrass (Posidonia oceanica) loss between 1842 and 2009. Biological Conservation, 176, 183-190.
8.99167	44.3047	Ligurian sea	France	Marbà, N., Díaz-Almela, E., & Duarte, C. M. (2014). Mediterranean seagrass (Posidonia oceanica) loss between 1842 and 2009. Biological Conservation, 176, 183-190.
9.05306	44.2842	Ligurian sea	France	Marbà, N., Díaz-Almela, E., & Duarte, C. M. (2014). Mediterranean seagrass (Posidonia oceanica) loss between 1842 and 2009. Biological Conservation, 176, 183-190.
9.2	44.2175	Ligurian sea	France	Marbà, N., Díaz-Almela, E., & Duarte, C. M. (2014). Mediterranean seagrass (Posidonia oceanica) loss between 1842 and 2009. Biological Conservation, 176, 183-190.
9.4	44.15	Ligurian sea	France	Marbà, N., Díaz-Almela, E., & Duarte, C. M. (2014). Mediterranean seagrass (Posidonia oceanica) loss between 1842 and 2009. Biological Conservation, 176, 183-190.
9.5	44.1	Ligurian sea	France	Marbà, N., Díaz-Almela, E., & Duarte, C. M. (2014). Mediterranean seagrass (Posidonia oceanica) loss between 1842 and 2009. Biological Conservation, 176, 183-190.
9.75306	44.0508	Ligurian sea	France	Marbà, N., Díaz-Almela, E., & Duarte, C. M. (2014). Mediterranean seagrass (Posidonia oceanica) loss between 1842 and 2009. Biological Conservation, 176, 183-190.
13.7222	45.5572	Gulf of Koper (Gulf of Trieste)	Italy	Marbà, N., Díaz-Almela, E., & Duarte, C. M. (2014). Mediterranean seagrass (Posidonia oceanica) loss between 1842 and 2009. Biological Conservation, 176, 183-190.
23.6922	37.775	Golfo de Saronikos		Marbà, N., Díaz-Almela, E., & Duarte, C. M. (2014). Mediterranean seagrass (Posidonia oceanica) loss between 1842 and 2009. Biological Conservation, 176, 183-190.
22.935	40.5983	Golfo de Thermaikos		Marbà, N., Díaz-Almela, E., & Duarte, C. M. (2014). Mediterranean seagrass (Posidonia oceanica) loss between 1842 and 2009. Biological Conservation, 176, 183-190.
8.42	44.21	Noli		Marbà, N., Díaz-Almela, E., & Duarte, C. M. (2014). Mediterranean seagrass (Posidonia oceanica) loss between 1842 and 2009. Biological Conservation, 176, 183-190.
9.01167	44.385	Genoa-Quinto		Marbà, N., Díaz-Almela, E., & Duarte, C. M. (2014). Mediterranean seagrass (Posidonia oceanica) loss between 1842 and 2009. Biological Conservation, 176, 183-190.
9.22667	44.3383	Prelo		Marbà, N., Díaz-Almela, E., & Duarte, C. M. (2014). Mediterranean seagrass (Posidonia oceanica) loss between 1842 and 2009. Biological Conservation, 176, 183-190.
10.2267	33.75	Gàbes		Marbà, N., Díaz-Almela, E., & Duarte, C. M. (2014). Mediterranean seagrass (Posidonia oceanica) loss between 1842 and 2009. Biological Conservation, 176, 183-190.
10.1683	42.8083	Elbu bay (Corsica)		Marbà, N., Díaz-Almela, E., & Duarte, C. M. (2014). Mediterranean seagrass (Posidonia oceanica) loss between 1842 and 2009. Biological Conservation, 176, 183-190.
10.24	42.7917	Nasuto Cape		Marbà, N., Díaz-Almela, E., & Duarte, C. M. (2014). Mediterranean seagrass (Posidonia oceanica) loss between 1842 and 2009. Biological Conservation, 176, 183-190.
10.2583	42.8067	Gulf of procchio		Marbà, N., Díaz-Almela, E., & Duarte, C. M. (2014). Mediterranean seagrass (Posidonia oceanica) loss between 1842 and 2009. Biological Conservation, 176, 183-190.
10.26	42.8333	Gulf of Viticcio		Marbà, N., Díaz-Almela, E., & Duarte, C. M. (2014). Mediterranean seagrass (Posidonia oceanica) loss between 1842 and 2009. Biological Conservation, 176, 183-190.
10.4033	42.7583	Enfola Cape		Marbà, N., Díaz-Almela, E., & Duarte, C. M. (2014). Mediterranean seagrass (Posidonia oceanica) loss between 1842 and 2009. Biological Conservation, 176, 183-190.
10.3367	42.7567	Gulf of Stella		Marbà, N., Díaz-Almela, E., & Duarte, C. M. (2014). Mediterranean seagrass (Posidonia oceanica) loss between 1842 and 2009. Biological Conservation, 176, 183-190.
10.1683	42.75	Gulf of Lacona		Marbà, N., Díaz-Almela, E., & Duarte, C. M. (2014). Mediterranean seagrass (Posidonia oceanica) loss between 1842 and 2009. Biological Conservation, 176, 183-190.
10.25	42.7417	Gulf of Campo		Marbà, N., Díaz-Almela, E., & Duarte, C. M. (2014). Mediterranean seagrass (Posidonia oceanica) loss between 1842 and 2009. Biological Conservation, 176, 183-190.
10.1683	42.8083	Inferno Bay		Marbà, N., Díaz-Almela, E., & Duarte, C. M. (2014). Mediterranean seagrass (Posidonia oceanica) loss between 1842 and 2009. Biological Conservation, 176, 183-190.
10.3383	42.7567	Portoferraio Bay		Marbà, N., Díaz-Almela, E., & Duarte, C. M. (2014). Mediterranean seagrass (Posidonia oceanica) loss between 1842 and 2009. Biological Conservation, 176, 183-190.
10.1683	42.8083	Porto Azzurro		Marbà, N., Díaz-Almela, E., & Duarte, C. M. (2014). Mediterranean seagrass (Posidonia oceanica) loss between 1842 and 2009. Biological Conservation, 176, 183-190.
13.8917	40.7567	Lacco ameno (Ischia Island)		Marbà, N., Díaz-Almela, E., & Duarte, C. M. (2014). Mediterranean seagrass (Posidonia oceanica) loss between 1842 and 2009. Biological Conservation, 176, 183-190.
8.63533	41.901	Ajaccio Bay (Corsica)		Marbà, N., Díaz-Almela, E., & Duarte, C. M. (2014). Mediterranean seagrass (Posidonia oceanica) loss between 1842 and 2009. Biological Conservation, 176, 183-190.
14.3905	35.9508	Saint Paul Bay (Malta)		Marbà, N., Díaz-Almela, E., & Duarte, C. M. (2014). Mediterranean seagrass (Posidonia oceanica) loss between 1842 and 2009. Biological Conservation, 176, 183-190.
2.93333	39.1512	Es Castell 20m		Marbà, N., Díaz-Almela, E., & Duarte, C. M. (2014). Mediterranean seagrass (Posidonia oceanica) loss between 1842 and 2009. Biological Conservation, 176, 183-190.
2.93333	39.15	Sa Paret		Marbà, N., Díaz-Almela, E., & Duarte, C. M. (2014). Mediterranean seagrass (Posidonia oceanica) loss between 1842 and 2009. Biological Conservation, 176, 183-190.
2.94867	39.1512	Sta Maria 13m		Marbà, N., Díaz-Almela, E., & Duarte, C. M. (2014). Mediterranean seagrass (Posidonia oceanica) loss between 1842 and 2009. Biological Conservation, 176, 183-190.
2.54317	39.5042	Magalluf		Marbà, N., Díaz-Almela, E., & Duarte, C. M. (2014). Mediterranean seagrass (Posidonia oceanica) loss between 1842 and 2009. Biological Conservation, 176, 183-190.
3.09205	39.8965	Pollença		Marbà, N., Díaz-Almela, E., & Duarte, C. M. (2014). Mediterranean seagrass (Posidonia oceanica) loss between 1842 and 2009. Biological Conservation, 176, 183-190.
3.39017	39.6006	Cala Millor		Marbà, N., Díaz-Almela, E., & Duarte, C. M. (2014). Mediterranean seagrass (Posidonia oceanica) loss between 1842 and 2009. Biological Conservation, 176, 183-190.
3.26972	39.4175	Porto Colom		Marbà, N., Díaz-Almela, E., & Duarte, C. M. (2014). Mediterranean seagrass (Posidonia oceanica) loss between 1842 and 2009. Biological Conservation, 176, 183-190.
3.22897	39.3672	Cala Llonga		Marbà, N., Díaz-Almela, E., & Duarte, C. M. (2014). Mediterranean seagrass (Posidonia oceanica) loss between 1842 and 2009. Biological Conservation, 176, 183-190.
3.23145	39.3694	Cala d'Or		Marbà, N., Díaz-Almela, E., & Duarte, C. M. (2014). Mediterranean seagrass (Posidonia oceanica) loss between 1842 and 2009. Biological Conservation, 176, 183-190.
2.7095	39.5362	Cala Estancia		Marbà, N., Díaz-Almela, E., & Duarte, C. M. (2014). Mediterranean seagrass (Posidonia oceanica) loss between 1842 and 2009. Biological Conservation, 176, 183-190.
7.60667	43.7833	Ventimiglia		Marbà, N., Díaz-Almela, E., & Duarte, C. M. (2014). Mediterranean seagrass (Posidonia oceanica) loss between 1842 and 2009. Biological Conservation, 176, 183-190.
8.03667	43.8817	Imperia		Marbà, N., Díaz-Almela, E., & Duarte, C. M. (2014). Mediterranean seagrass (Posidonia oceanica) loss between 1842 and 2009. Biological Conservation, 176, 183-190.
8.17917	44.005	Noli		Marbà, N., Díaz-Almela, E., & Duarte, C. M. (2014). Mediterranean seagrass (Posidonia oceanica) loss between 1842 and 2009. Biological Conservation, 176, 183-190.
8.69167	44.4033	Arenzano		Marbà, N., Díaz-Almela, E., & Duarte, C. M. (2014). Mediterranean seagrass (Posidonia oceanica) loss between 1842 and 2009. Biological Conservation, 176, 183-190.
8.75833	44.4222	Prelo		Marbà, N., Díaz-Almela, E., & Duarte, C. M. (2014). Mediterranean seagrass (Posidonia oceanica) loss between 1842 and 2009. Biological Conservation, 176, 183-190.
9.23667	44.3383	Riva Trigoso		Marbà, N., Díaz-Almela, E., & Duarte, C. M. (2014). Mediterranean seagrass (Posidonia oceanica) loss between 1842 and 2009. Biological Conservation, 176, 183-190.
9.42333	44.2517	Monterosso al Mare		Marbà, N., Díaz-Almela, E., & Duarte, C. M. (2014). Mediterranean seagrass (Posidonia oceanica) loss between 1842 and 2009. Biological Conservation, 176, 183-190.
9.82667	44.0517	Portovenere		Marbà, N., Díaz-Almela, E., & Duarte, C. M. (2014). Mediterranean seagrass (Posidonia oceanica) loss between 1842 and 2009. Biological Conservation, 176, 183-190.
-0.339878	38.4441	Baeza/El carritxal (Alicante)		Marbà, N., Díaz-Almela, E., & Duarte, C. M. (2014). Mediterranean seagrass (Posidonia oceanica) loss between 1842 and 2009. Biological Conservation, 176, 183-190.
-0.270547	38.4833	Piteras/El Charco		Marbà, N., Díaz-Almela, E., & Duarte, C. M. (2014). Mediterranean seagrass (Posidonia oceanica) loss between 1842 and 2009. Biological Conservation, 176, 183-190.
13.25	41.2333	Cape Circeo-Sperlonga (Latium)		Marbà, N., Díaz-Almela, E., & Duarte, C. M. (2014). Mediterranean seagrass (Posidonia oceanica) loss between 1842 and 2009. Biological Conservation, 176, 183-190.
13.25	41.2333	Cape Circeo-Sperlonga (Latium)		Marbà, N., Díaz-Almela, E., & Duarte, C. M. (2014). Mediterranean seagrass (Posidonia oceanica) loss between 1842 and 2009. Biological Conservation, 176, 183-190.
13.25	41.2333	Cape Circeo-Sperlonga (Latium)		Marbà, N., Díaz-Almela, E., & Duarte, C. M. (2014). Mediterranean seagrass (Posidonia oceanica) loss between 1842 and 2009. Biological Conservation, 176, 183-190.
12.5333	37.65	Capo Feto (Sicily)		Marbà, N., Díaz-Almela, E., & Duarte, C. M. (2014). Mediterranean seagrass (Posidonia oceanica) loss between 1842 and 2009. Biological Conservation, 176, 183-190.
5.17552	43.3292	Carry-Le-Rouet		Marbà, N., Díaz-Almela, E., & Duarte, C. M. (2014). Mediterranean seagrass (Posidonia oceanica) loss between 1842 and 2009. Biological Conservation, 176, 183-190.
5.17552	43.3292	Carry-Le-Rouet		Marbà, N., Díaz-Almela, E., & Duarte, C. M. (2014). Mediterranean seagrass (Posidonia oceanica) loss between 1842 and 2009. Biological Conservation, 176, 183-190.
9.06667	41.065	Figari Bay (Corsica) 20 m away from cages	France	Marbà, N., Díaz-Almela, E., & Duarte, C. M. (2014). Mediterranean seagrass (Posidonia oceanica) loss between 1842 and 2009. Biological Conservation, 176, 183-190.
9.06667	41.065	Figari Bay (Corsica) 100 m away from cages	France	Marbà, N., Díaz-Almela, E., & Duarte, C. M. (2014). Mediterranean seagrass (Posidonia oceanica) loss between 1842 and 2009. Biological Conservation, 176, 183-190.
8.74222	41.1875	Les Moines (ref station9	France	Marbà, N., Díaz-Almela, E., & Duarte, C. M. (2014). Mediterranean seagrass (Posidonia oceanica) loss between 1842 and 2009. Biological Conservation, 176, 183-190.
-0.4	38.35	El Campello (Alicante) A	Spain	Marbà, N., Díaz-Almela, E., & Duarte, C. M. (2014). Mediterranean seagrass (Posidonia oceanica) loss between 1842 and 2009. Biological Conservation, 176, 183-190.
-0.383333	38.0061	El Campello (Alicante) B	Spain	Marbà, N., Díaz-Almela, E., & Duarte, C. M. (2014). Mediterranean seagrass (Posidonia oceanica) loss between 1842 and 2009. Biological Conservation, 176, 183-190.
-0.375	38.3833	El Campello (Alicante) C	Spain	Marbà, N., Díaz-Almela, E., & Duarte, C. M. (2014). Mediterranean seagrass (Posidonia oceanica) loss between 1842 and 2009. Biological Conservation, 176, 183-190.
-0.366667	38.4	El Campello (Alicante) D	Spain	Marbà, N., Díaz-Almela, E., & Duarte, C. M. (2014). Mediterranean seagrass (Posidonia oceanica) loss between 1842 and 2009. Biological Conservation, 176, 183-190.
-0.358333	38.4167	El Campello (Alicante) E	Spain	Marbà, N., Díaz-Almela, E., & Duarte, C. M. (2014). Mediterranean seagrass (Posidonia oceanica) loss between 1842 and 2009. Biological Conservation, 176, 183-190.
-0.35	38.425	El Campello (Alicante) F	Spain	Marbà, N., Díaz-Almela, E., & Duarte, C. M. (2014). Mediterranean seagrass (Posidonia oceanica) loss between 1842 and 2009. Biological Conservation, 176, 183-190.
-0.341667	38.4333	El Campello (Alicante) G	Spain	Marbà, N., Díaz-Almela, E., & Duarte, C. M. (2014). Mediterranean seagrass (Posidonia oceanica) loss between 1842 and 2009. Biological Conservation, 176, 183-190.
-0.339878	38.4441	El Campello (Alicante) H El Carritxal	Spain	Marbà, N., Díaz-Almela, E., & Duarte, C. M. (2014). Mediterranean seagrass (Posidonia oceanica) loss between 1842 and 2009. Biological Conservation, 176, 183-190.
12.5333	37.65	Capo Feto (Sicily) deep 5m	Italy	Marbà, N., Díaz-Almela, E., & Duarte, C. M. (2014). Mediterranean seagrass (Posidonia oceanica) loss between 1842 and 2009. Biological Conservation, 176, 183-190.
12.5333	37.65	Capo Feto (Sicily) deep 15m	Italy	Marbà, N., Díaz-Almela, E., & Duarte, C. M. (2014). Mediterranean seagrass (Posidonia oceanica) loss between 1842 and 2009. Biological Conservation, 176, 183-190.
12.5333	37.65	Capo Feto (Sicily) deep 30m	Italy	Marbà, N., Díaz-Almela, E., & Duarte, C. M. (2014). Mediterranean seagrass (Posidonia oceanica) loss between 1842 and 2009. Biological Conservation, 176, 183-190.
12.5333	37.65	Capo Feto (Sicily) deep 50m	Italy	Marbà, N., Díaz-Almela, E., & Duarte, C. M. (2014). Mediterranean seagrass (Posidonia oceanica) loss between 1842 and 2009. Biological Conservation, 176, 183-190.
12.5333	37.65	Capo Feto (Sicily) shallow 5m	Italy	Marbà, N., Díaz-Almela, E., & Duarte, C. M. (2014). Mediterranean seagrass (Posidonia oceanica) loss between 1842 and 2009. Biological Conservation, 176, 183-190.
12.5333	37.65	Capo Feto (Sicily) shallow 15m	Italy	Marbà, N., Díaz-Almela, E., & Duarte, C. M. (2014). Mediterranean seagrass (Posidonia oceanica) loss between 1842 and 2009. Biological Conservation, 176, 183-190.
12.5333	37.65	Capo Feto (Sicily) shallow 30m	Italy	Marbà, N., Díaz-Almela, E., & Duarte, C. M. (2014). Mediterranean seagrass (Posidonia oceanica) loss between 1842 and 2009. Biological Conservation, 176, 183-190.
12.5333	37.65	Capo Feto (Sicily) shallow 50m	Italy	Marbà, N., Díaz-Almela, E., & Duarte, C. M. (2014). Mediterranean seagrass (Posidonia oceanica) loss between 1842 and 2009. Biological Conservation, 176, 183-190.
33.2	34.7	Limassol Impacted		Marbà, N., Díaz-Almela, E., & Duarte, C. M. (2014). Mediterranean seagrass (Posidonia oceanica) loss between 1842 and 2009. Biological Conservation, 176, 183-190.
33.1992	34.699	Limassol Impacted		Marbà, N., Díaz-Almela, E., & Duarte, C. M. (2014). Mediterranean seagrass (Posidonia oceanica) loss between 1842 and 2009. Biological Conservation, 176, 183-190.
33.206	34.6998	Limassol Intermediate		Marbà, N., Díaz-Almela, E., & Duarte, C. M. (2014). Mediterranean seagrass (Posidonia oceanica) loss between 1842 and 2009. Biological Conservation, 176, 183-190.
33.206	34.6998	Limassol Intermediate		Marbà, N., Díaz-Almela, E., & Duarte, C. M. (2014). Mediterranean seagrass (Posidonia oceanica) loss between 1842 and 2009. Biological Conservation, 176, 183-190.
33.2164	34.7003	Limassol Control		Marbà, N., Díaz-Almela, E., & Duarte, C. M. (2014). Mediterranean seagrass (Posidonia oceanica) loss between 1842 and 2009. Biological Conservation, 176, 183-190.
33.2169	34.7003	Limassol Control		Marbà, N., Díaz-Almela, E., & Duarte, C. M. (2014). Mediterranean seagrass (Posidonia oceanica) loss between 1842 and 2009. Biological Conservation, 176, 183-190.
23.9549	37.6598	Sounion (Greece) Impacted	Greece	Marbà, N., Díaz-Almela, E., & Duarte, C. M. (2014). Mediterranean seagrass (Posidonia oceanica) loss between 1842 and 2009. Biological Conservation, 176, 183-190.
23.9549	37.6598	Sounion (Greece) Impacted	Greece	Marbà, N., Díaz-Almela, E., & Duarte, C. M. (2014). Mediterranean seagrass (Posidonia oceanica) loss between 1842 and 2009. Biological Conservation, 176, 183-190.
23.9549	37.6598	Sounion (Greece) Intermediate	Greece	Marbà, N., Díaz-Almela, E., & Duarte, C. M. (2014). Mediterranean seagrass (Posidonia oceanica) loss between 1842 and 2009. Biological Conservation, 176, 183-190.
23.9549	37.6598	Sounion (Greece) Intermediate	Greece	Marbà, N., Díaz-Almela, E., & Duarte, C. M. (2014). Mediterranean seagrass (Posidonia oceanica) loss between 1842 and 2009. Biological Conservation, 176, 183-190.
23.9707	37.6592	Sounion (Greece) Control	Greece	Marbà, N., Díaz-Almela, E., & Duarte, C. M. (2014). Mediterranean seagrass (Posidonia oceanica) loss between 1842 and 2009. Biological Conservation, 176, 183-190.
23.9707	37.6592	Sounion (Greece) Control	Greece	Marbà, N., Díaz-Almela, E., & Duarte, C. M. (2014). Mediterranean seagrass (Posidonia oceanica) loss between 1842 and 2009. Biological Conservation, 176, 183-190.
15.1406	36.7118	Porto Palo Impacted		Marbà, N., Díaz-Almela, E., & Duarte, C. M. (2014). Mediterranean seagrass (Posidonia oceanica) loss between 1842 and 2009. Biological Conservation, 176, 183-190.
15.1406	36.7118	Porto Palo Impacted		Marbà, N., Díaz-Almela, E., & Duarte, C. M. (2014). Mediterranean seagrass (Posidonia oceanica) loss between 1842 and 2009. Biological Conservation, 176, 183-190.
15.1406	36.7118	Porto Palo Intermediate		Marbà, N., Díaz-Almela, E., & Duarte, C. M. (2014). Mediterranean seagrass (Posidonia oceanica) loss between 1842 and 2009. Biological Conservation, 176, 183-190.
15.1406	36.7118	Porto Palo Intermediate		Marbà, N., Díaz-Almela, E., & Duarte, C. M. (2014). Mediterranean seagrass (Posidonia oceanica) loss between 1842 and 2009. Biological Conservation, 176, 183-190.
15.1412	36.7218	Porto Palo Control		Marbà, N., Díaz-Almela, E., & Duarte, C. M. (2014). Mediterranean seagrass (Posidonia oceanica) loss between 1842 and 2009. Biological Conservation, 176, 183-190.
15.1412	36.7218	Porto Palo Control		Marbà, N., Díaz-Almela, E., & Duarte, C. M. (2014). Mediterranean seagrass (Posidonia oceanica) loss between 1842 and 2009. Biological Conservation, 176, 183-190.
-0.34715	38.4209	El Campello (Alicante) Impacted	Spain	Marbà, N., Díaz-Almela, E., & Duarte, C. M. (2014). Mediterranean seagrass (Posidonia oceanica) loss between 1842 and 2009. Biological Conservation, 176, 183-190.
-0.34715	38.4217	El Campello (Alicante) Impacted	Spain	Marbà, N., Díaz-Almela, E., & Duarte, C. M. (2014). Mediterranean seagrass (Posidonia oceanica) loss between 1842 and 2009. Biological Conservation, 176, 183-190.
-0.347967	38.4209	El Campello (Alicante) Intermediate	Spain	Marbà, N., Díaz-Almela, E., & Duarte, C. M. (2014). Mediterranean seagrass (Posidonia oceanica) loss between 1842 and 2009. Biological Conservation, 176, 183-190.
-0.34725	38.4218	El Campello (Alicante) Intermediate	Spain	Marbà, N., Díaz-Almela, E., & Duarte, C. M. (2014). Mediterranean seagrass (Posidonia oceanica) loss between 1842 and 2009. Biological Conservation, 176, 183-190.
-0.352317	38.4146	El Campello (Alicante) Control	Spain	Marbà, N., Díaz-Almela, E., & Duarte, C. M. (2014). Mediterranean seagrass (Posidonia oceanica) loss between 1842 and 2009. Biological Conservation, 176, 183-190.
-0.35085	38.4264	El Campello (Alicante) Control	Spain	Marbà, N., Díaz-Almela, E., & Duarte, C. M. (2014). Mediterranean seagrass (Posidonia oceanica) loss between 1842 and 2009. Biological Conservation, 176, 183-190.
-0.506433	38.3214	Puerto Alicante	Spain	Marbà, N., Díaz-Almela, E., & Duarte, C. M. (2014). Mediterranean seagrass (Posidonia oceanica) loss between 1842 and 2009. Biological Conservation, 176, 183-190.
-0.516917	38.2999	Desalinizadora (Alicante)	Spain	Marbà, N., Díaz-Almela, E., & Duarte, C. M. (2014). Mediterranean seagrass (Posidonia oceanica) loss between 1842 and 2009. Biological Conservation, 176, 183-190.
-0.514647	38.2804	Urbanova	Spain	Marbà, N., Díaz-Almela, E., & Duarte, C. M. (2014). Mediterranean seagrass (Posidonia oceanica) loss between 1842 and 2009. Biological Conservation, 176, 183-190.
-0.506433	38.3214	Puerto Alicante	Spain	Marbà, N., Díaz-Almela, E., & Duarte, C. M. (2014). Mediterranean seagrass (Posidonia oceanica) loss between 1842 and 2009. Biological Conservation, 176, 183-190.
-0.516917	38.2999	Desalinizadora (Alicante)	Spain	Marbà, N., Díaz-Almela, E., & Duarte, C. M. (2014). Mediterranean seagrass (Posidonia oceanica) loss between 1842 and 2009. Biological Conservation, 176, 183-190.
-0.514647	38.2804	Urbanova	Spain	Marbà, N., Díaz-Almela, E., & Duarte, C. M. (2014). Mediterranean seagrass (Posidonia oceanica) loss between 1842 and 2009. Biological Conservation, 176, 183-190.
5.17552	43.3292	Carry-Le-Rouet	Spain	Marbà, N., Díaz-Almela, E., & Duarte, C. M. (2014). Mediterranean seagrass (Posidonia oceanica) loss between 1842 and 2009. Biological Conservation, 176, 183-190.
5.17552	43.3292	Carry-Le-Rouet	Spain	Marbà, N., Díaz-Almela, E., & Duarte, C. M. (2014). Mediterranean seagrass (Posidonia oceanica) loss between 1842 and 2009. Biological Conservation, 176, 183-190.
2.77901	39.3575	Cape Blanco	Spain	Marbà, N., Díaz-Almela, E., & Duarte, C. M. (2014). Mediterranean seagrass (Posidonia oceanica) loss between 1842 and 2009. Biological Conservation, 176, 183-190.
2.77901	39.3575	Cape Blanco	Spain	Marbà, N., Díaz-Almela, E., & Duarte, C. M. (2014). Mediterranean seagrass (Posidonia oceanica) loss between 1842 and 2009. Biological Conservation, 176, 183-190.
-0.159306	38.4828	Alicante	Spain	Marbà, N., Díaz-Almela, E., & Duarte, C. M. (2014). Mediterranean seagrass (Posidonia oceanica) loss between 1842 and 2009. Biological Conservation, 176, 183-190.
-0.159306	38.4828	Alicante	Spain	Marbà, N., Díaz-Almela, E., & Duarte, C. M. (2014). Mediterranean seagrass (Posidonia oceanica) loss between 1842 and 2009. Biological Conservation, 176, 183-190.
-2.17848	36.7098	Cape Gata-Nijar (Almería)	Spain	Marbà, N., Díaz-Almela, E., & Duarte, C. M. (2014). Mediterranean seagrass (Posidonia oceanica) loss between 1842 and 2009. Biological Conservation, 176, 183-190.
-2.17848	36.7098	Cape Gata-Nijar (Almería)	Spain	Marbà, N., Díaz-Almela, E., & Duarte, C. M. (2014). Mediterranean seagrass (Posidonia oceanica) loss between 1842 and 2009. Biological Conservation, 176, 183-190.
10.8019	37.1089	Zembra Island	Spain	Marbà, N., Díaz-Almela, E., & Duarte, C. M. (2014). Mediterranean seagrass (Posidonia oceanica) loss between 1842 and 2009. Biological Conservation, 176, 183-190.
10.8019	37.1089	Zembra Island	Spain	Marbà, N., Díaz-Almela, E., & Duarte, C. M. (2014). Mediterranean seagrass (Posidonia oceanica) loss between 1842 and 2009. Biological Conservation, 176, 183-190.
34.0794	34.9439	Cape Greco	Spain	Marbà, N., Díaz-Almela, E., & Duarte, C. M. (2014). Mediterranean seagrass (Posidonia oceanica) loss between 1842 and 2009. Biological Conservation, 176, 183-190.
34.0794	34.9439	Cape Greco	Spain	Marbà, N., Díaz-Almela, E., & Duarte, C. M. (2014). Mediterranean seagrass (Posidonia oceanica) loss between 1842 and 2009. Biological Conservation, 176, 183-190.
		Alicante Impacted	Spain	Marbà, N., Díaz-Almela, E., & Duarte, C. M. (2014). Mediterranean seagrass (Posidonia oceanica) loss between 1842 and 2009. Biological Conservation, 176, 183-190.
		Alicante Control	Spain	Marbà, N., Díaz-Almela, E., & Duarte, C. M. (2014). Mediterranean seagrass (Posidonia oceanica) loss between 1842 and 2009. Biological Conservation, 176, 183-190.
9.22222	44.3367	Prelo cove (impacted shallow high cover)	Italy	Marbà, N., Díaz-Almela, E., & Duarte, C. M. (2014). Mediterranean seagrass (Posidonia oceanica) loss between 1842 and 2009. Biological Conservation, 176, 183-190.
9.22222	44.3367	Prelo cove (impacted shallow low cover)	Italy	Marbà, N., Díaz-Almela, E., & Duarte, C. M. (2014). Mediterranean seagrass (Posidonia oceanica) loss between 1842 and 2009. Biological Conservation, 176, 183-190.
9.22222	44.3367	Prelo cove (impacted deep high cover )	Italy	Marbà, N., Díaz-Almela, E., & Duarte, C. M. (2014). Mediterranean seagrass (Posidonia oceanica) loss between 1842 and 2009. Biological Conservation, 176, 183-190.
9.22222	44.3367	Prelo cove (impacted deep low cover)	Italy	Marbà, N., Díaz-Almela, E., & Duarte, C. M. (2014). Mediterranean seagrass (Posidonia oceanica) loss between 1842 and 2009. Biological Conservation, 176, 183-190.
8.68222	44.3686	Cogoleto-Arenzano	Italy	Marbà, N., Díaz-Almela, E., & Duarte, C. M. (2014). Mediterranean seagrass (Posidonia oceanica) loss between 1842 and 2009. Biological Conservation, 176, 183-190.
8.95083	44.3886	Genoa-Foce	Italy	Marbà, N., Díaz-Almela, E., & Duarte, C. M. (2014). Mediterranean seagrass (Posidonia oceanica) loss between 1842 and 2009. Biological Conservation, 176, 183-190.
8.98139	44.3897	Sturla	Italy	Marbà, N., Díaz-Almela, E., & Duarte, C. M. (2014). Mediterranean seagrass (Posidonia oceanica) loss between 1842 and 2009. Biological Conservation, 176, 183-190.
9.00917	44.3794	Quarto	Italy	Marbà, N., Díaz-Almela, E., & Duarte, C. M. (2014). Mediterranean seagrass (Posidonia oceanica) loss between 1842 and 2009. Biological Conservation, 176, 183-190.
9.00611	44.3842	Quinto	Italy	Marbà, N., Díaz-Almela, E., & Duarte, C. M. (2014). Mediterranean seagrass (Posidonia oceanica) loss between 1842 and 2009. Biological Conservation, 176, 183-190.
9.38139	44.3814	Nervi	Italy	Marbà, N., Díaz-Almela, E., & Duarte, C. M. (2014). Mediterranean seagrass (Posidonia oceanica) loss between 1842 and 2009. Biological Conservation, 176, 183-190.
9.09444	44.3483	Prelo-San Michele di Pagana	Italy	Marbà, N., Díaz-Almela, E., & Duarte, C. M. (2014). Mediterranean seagrass (Posidonia oceanica) loss between 1842 and 2009. Biological Conservation, 176, 183-190.
9.39111	44.2508	Manara	Italy	Marbà, N., Díaz-Almela, E., & Duarte, C. M. (2014). Mediterranean seagrass (Posidonia oceanica) loss between 1842 and 2009. Biological Conservation, 176, 183-190.
9.54944	44.2028	Framura	Italy	Marbà, N., Díaz-Almela, E., & Duarte, C. M. (2014). Mediterranean seagrass (Posidonia oceanica) loss between 1842 and 2009. Biological Conservation, 176, 183-190.
7.77576	43.7658	Mortola	Italy	Marbà, N., Díaz-Almela, E., & Duarte, C. M. (2014). Mediterranean seagrass (Posidonia oceanica) loss between 1842 and 2009. Biological Conservation, 176, 183-190.
8.23806	44.0069	Gallinara	Italy	Marbà, N., Díaz-Almela, E., & Duarte, C. M. (2014). Mediterranean seagrass (Posidonia oceanica) loss between 1842 and 2009. Biological Conservation, 176, 183-190.
8.45222	44.2475	Bergeggi	Italy	Marbà, N., Díaz-Almela, E., & Duarte, C. M. (2014). Mediterranean seagrass (Posidonia oceanica) loss between 1842 and 2009. Biological Conservation, 176, 183-190.
9.20583	44.3019	Portofino	Italy	Marbà, N., Díaz-Almela, E., & Duarte, C. M. (2014). Mediterranean seagrass (Posidonia oceanica) loss between 1842 and 2009. Biological Conservation, 176, 183-190.
9.6525	44.1389	Monterosso al Mare	Italy	Marbà, N., Díaz-Almela, E., & Duarte, C. M. (2014). Mediterranean seagrass (Posidonia oceanica) loss between 1842 and 2009. Biological Conservation, 176, 183-190.
5.80139	43.0928	Embiez - Lagune du brusc (commune Six-Fours)	France	Marbà, N., Díaz-Almela, E., & Duarte, C. M. (2014). Mediterranean seagrass (Posidonia oceanica) loss between 1842 and 2009. Biological Conservation, 176, 183-190.
5.94694	43.1053	Plages du Mourillon (commune Toulon)	France	Marbà, N., Díaz-Almela, E., & Duarte, C. M. (2014). Mediterranean seagrass (Posidonia oceanica) loss between 1842 and 2009. Biological Conservation, 176, 183-190.
5.85667	43.0464	Baie de Sicié (commune de la Seyne)	France	Marbà, N., Díaz-Almela, E., & Duarte, C. M. (2014). Mediterranean seagrass (Posidonia oceanica) loss between 1842 and 2009. Biological Conservation, 176, 183-190.
6.18889	43.02	Rade de Hyères (incluye Porqueroles, cap de l'Estérel, Ile de Giens, Cap Brégançon)	France	Marbà, N., Díaz-Almela, E., & Duarte, C. M. (2014). Mediterranean seagrass (Posidonia oceanica) loss between 1842 and 2009. Biological Conservation, 176, 183-190.
6.40972	43.0281	Port Cros	France	Marbà, N., Díaz-Almela, E., & Duarte, C. M. (2014). Mediterranean seagrass (Posidonia oceanica) loss between 1842 and 2009. Biological Conservation, 176, 183-190.
0.444722	40.3328	Sierra de Hirta	Spain	Marbà, N., Díaz-Almela, E., & Duarte, C. M. (2014). Mediterranean seagrass (Posidonia oceanica) loss between 1842 and 2009. Biological Conservation, 176, 183-190.
0.2525	40.1706	Torrenostra	Spain	Marbà, N., Díaz-Almela, E., & Duarte, C. M. (2014). Mediterranean seagrass (Posidonia oceanica) loss between 1842 and 2009. Biological Conservation, 176, 183-190.
0.123611	40.0172	Oropesa	Spain	Marbà, N., Díaz-Almela, E., & Duarte, C. M. (2014). Mediterranean seagrass (Posidonia oceanica) loss between 1842 and 2009. Biological Conservation, 176, 183-190.
0.171944	40.0606	Benicasim	Spain	Marbà, N., Díaz-Almela, E., & Duarte, C. M. (2014). Mediterranean seagrass (Posidonia oceanica) loss between 1842 and 2009. Biological Conservation, 176, 183-190.
0.0794444	39.9653	Castellón	Spain	Marbà, N., Díaz-Almela, E., & Duarte, C. M. (2014). Mediterranean seagrass (Posidonia oceanica) loss between 1842 and 2009. Biological Conservation, 176, 183-190.
0.0794444	39.9503	Castellón	Spain	Marbà, N., Díaz-Almela, E., & Duarte, C. M. (2014). Mediterranean seagrass (Posidonia oceanica) loss between 1842 and 2009. Biological Conservation, 176, 183-190.
-0.00527778	39.8597	Burriana	Spain	Marbà, N., Díaz-Almela, E., & Duarte, C. M. (2014). Mediterranean seagrass (Posidonia oceanica) loss between 1842 and 2009. Biological Conservation, 176, 183-190.
-0.0475	39.8319	Nules	Spain	Marbà, N., Díaz-Almela, E., & Duarte, C. M. (2014). Mediterranean seagrass (Posidonia oceanica) loss between 1842 and 2009. Biological Conservation, 176, 183-190.
-0.07	39.7956	Nules	Spain	Marbà, N., Díaz-Almela, E., & Duarte, C. M. (2014). Mediterranean seagrass (Posidonia oceanica) loss between 1842 and 2009. Biological Conservation, 176, 183-190.
-0.110833	39.7597	Chilches	Spain	Marbà, N., Díaz-Almela, E., & Duarte, C. M. (2014). Mediterranean seagrass (Posidonia oceanica) loss between 1842 and 2009. Biological Conservation, 176, 183-190.
-0.239722	39.5528	Puebla Farnals	Spain	Marbà, N., Díaz-Almela, E., & Duarte, C. M. (2014). Mediterranean seagrass (Posidonia oceanica) loss between 1842 and 2009. Biological Conservation, 176, 183-190.
-0.266944	39.4697	Valencia	Spain	Marbà, N., Díaz-Almela, E., & Duarte, C. M. (2014). Mediterranean seagrass (Posidonia oceanica) loss between 1842 and 2009. Biological Conservation, 176, 183-190.
-0.192778	39.1631	Cullera	Spain	Marbà, N., Díaz-Almela, E., & Duarte, C. M. (2014). Mediterranean seagrass (Posidonia oceanica) loss between 1842 and 2009. Biological Conservation, 176, 183-190.
0.111667	38.8756	Denia	Spain	Marbà, N., Díaz-Almela, E., & Duarte, C. M. (2014). Mediterranean seagrass (Posidonia oceanica) loss between 1842 and 2009. Biological Conservation, 176, 183-190.
0.100556	38.8667	Denia	Spain	Marbà, N., Díaz-Almela, E., & Duarte, C. M. (2014). Mediterranean seagrass (Posidonia oceanica) loss between 1842 and 2009. Biological Conservation, 176, 183-190.
0.2125	38.7919	Javea	Spain	Marbà, N., Díaz-Almela, E., & Duarte, C. M. (2014). Mediterranean seagrass (Posidonia oceanica) loss between 1842 and 2009. Biological Conservation, 176, 183-190.
0.1325	38.6756	Moraira	Spain	Marbà, N., Díaz-Almela, E., & Duarte, C. M. (2014). Mediterranean seagrass (Posidonia oceanica) loss between 1842 and 2009. Biological Conservation, 176, 183-190.
0.0516667	38.6294	Calpe	Spain	Marbà, N., Díaz-Almela, E., & Duarte, C. M. (2014). Mediterranean seagrass (Posidonia oceanica) loss between 1842 and 2009. Biological Conservation, 176, 183-190.
-0.0325	38.5958	Altea	Spain	Marbà, N., Díaz-Almela, E., & Duarte, C. M. (2014). Mediterranean seagrass (Posidonia oceanica) loss between 1842 and 2009. Biological Conservation, 176, 183-190.
-0.136111	38.5292	Benidorm	Spain	Marbà, N., Díaz-Almela, E., & Duarte, C. M. (2014). Mediterranean seagrass (Posidonia oceanica) loss between 1842 and 2009. Biological Conservation, 176, 183-190.
-0.208056	38.4989	Villajoyosa	Spain	Marbà, N., Díaz-Almela, E., & Duarte, C. M. (2014). Mediterranean seagrass (Posidonia oceanica) loss between 1842 and 2009. Biological Conservation, 176, 183-190.
-0.208056	38.1822	Villajoyosa	Spain	Marbà, N., Díaz-Almela, E., & Duarte, C. M. (2014). Mediterranean seagrass (Posidonia oceanica) loss between 1842 and 2009. Biological Conservation, 176, 183-190.
-0.369167	38.4128	Campello	Spain	Marbà, N., Díaz-Almela, E., & Duarte, C. M. (2014). Mediterranean seagrass (Posidonia oceanica) loss between 1842 and 2009. Biological Conservation, 176, 183-190.
-0.386389	38.3956	San Juan	Spain	Marbà, N., Díaz-Almela, E., & Duarte, C. M. (2014). Mediterranean seagrass (Posidonia oceanica) loss between 1842 and 2009. Biological Conservation, 176, 183-190.
-0.387222	38.3497	Cabo huertas	Spain	Marbà, N., Díaz-Almela, E., & Duarte, C. M. (2014). Mediterranean seagrass (Posidonia oceanica) loss between 1842 and 2009. Biological Conservation, 176, 183-190.
-0.462222	38.335	Alicante	Spain	Marbà, N., Díaz-Almela, E., & Duarte, C. M. (2014). Mediterranean seagrass (Posidonia oceanica) loss between 1842 and 2009. Biological Conservation, 176, 183-190.
-0.504167	38.2567	Arenales del Sol	Spain	Marbà, N., Díaz-Almela, E., & Duarte, C. M. (2014). Mediterranean seagrass (Posidonia oceanica) loss between 1842 and 2009. Biological Conservation, 176, 183-190.
-0.554167	38.1719	Santa Pola (Alicante)	Spain	Marbà, N., Díaz-Almela, E., & Duarte, C. M. (2014). Mediterranean seagrass (Posidonia oceanica) loss between 1842 and 2009. Biological Conservation, 176, 183-190.
-0.554167	38.1667	Santa Pola (Alicante)	Spain	Marbà, N., Díaz-Almela, E., & Duarte, C. M. (2014). Mediterranean seagrass (Posidonia oceanica) loss between 1842 and 2009. Biological Conservation, 176, 183-190.
-0.624167	38.0808	Guardamar	Spain	Marbà, N., Díaz-Almela, E., & Duarte, C. M. (2014). Mediterranean seagrass (Posidonia oceanica) loss between 1842 and 2009. Biological Conservation, 176, 183-190.
-0.486389	38.1514	Tabarca	Spain	Marbà, N., Díaz-Almela, E., & Duarte, C. M. (2014). Mediterranean seagrass (Posidonia oceanica) loss between 1842 and 2009. Biological Conservation, 176, 183-190.
-0.672222	37.96	Torrevieja	Spain	Marbà, N., Díaz-Almela, E., & Duarte, C. M. (2014). Mediterranean seagrass (Posidonia oceanica) loss between 1842 and 2009. Biological Conservation, 176, 183-190.
-0.6975	37.9058	Cabo Roig	Spain	Marbà, N., Díaz-Almela, E., & Duarte, C. M. (2014). Mediterranean seagrass (Posidonia oceanica) loss between 1842 and 2009. Biological Conservation, 176, 183-190.
-0.745278	37.8708	La Horadada	Spain	Marbà, N., Díaz-Almela, E., & Duarte, C. M. (2014). Mediterranean seagrass (Posidonia oceanica) loss between 1842 and 2009. Biological Conservation, 176, 183-190.
7.57111	43.7889	Confine di Stato - Ventimiglia	Italy	Marbà, N., Díaz-Almela, E., & Duarte, C. M. (2014). Mediterranean seagrass (Posidonia oceanica) loss between 1842 and 2009. Biological Conservation, 176, 183-190.
7.57111	43.7889	Confine di Stato - Ventimiglia	Italy	Marbà, N., Díaz-Almela, E., & Duarte, C. M. (2014). Mediterranean seagrass (Posidonia oceanica) loss between 1842 and 2009. Biological Conservation, 176, 183-190.
7.57111	43.7889	Confine di Stato - Ventimiglia	Italy	Marbà, N., Díaz-Almela, E., & Duarte, C. M. (2014). Mediterranean seagrass (Posidonia oceanica) loss between 1842 and 2009. Biological Conservation, 176, 183-190.
7.56083	43.7842	Capo Mortola - Punta della Roccia	Italy	Marbà, N., Díaz-Almela, E., & Duarte, C. M. (2014). Mediterranean seagrass (Posidonia oceanica) loss between 1842 and 2009. Biological Conservation, 176, 183-190.
7.65722	43.7772	Ventimiglia - Arziglia	Italy	Marbà, N., Díaz-Almela, E., & Duarte, C. M. (2014). Mediterranean seagrass (Posidonia oceanica) loss between 1842 and 2009. Biological Conservation, 176, 183-190.
7.74278	43.7956	Punta di Migliarese - Ospedaletti	Italy	Marbà, N., Díaz-Almela, E., & Duarte, C. M. (2014). Mediterranean seagrass (Posidonia oceanica) loss between 1842 and 2009. Biological Conservation, 176, 183-190.
7.77278	43.8092	Ospedaletti - San Remo	Italy	Marbà, N., Díaz-Almela, E., & Duarte, C. M. (2014). Mediterranean seagrass (Posidonia oceanica) loss between 1842 and 2009. Biological Conservation, 176, 183-190.
7.82083	43.8158	San Remo - Bussana	Italy	Marbà, N., Díaz-Almela, E., & Duarte, C. M. (2014). Mediterranean seagrass (Posidonia oceanica) loss between 1842 and 2009. Biological Conservation, 176, 183-190.
7.86472	43.8311	Arma di Taggia	Italy	Marbà, N., Díaz-Almela, E., & Duarte, C. M. (2014). Mediterranean seagrass (Posidonia oceanica) loss between 1842 and 2009. Biological Conservation, 176, 183-190.
7.88722	43.8358	Riva Ligure	Italy	Marbà, N., Díaz-Almela, E., & Duarte, C. M. (2014). Mediterranean seagrass (Posidonia oceanica) loss between 1842 and 2009. Biological Conservation, 176, 183-190.
7.88722	43.8358	Riva Ligure	Italy	Marbà, N., Díaz-Almela, E., & Duarte, C. M. (2014). Mediterranean seagrass (Posidonia oceanica) loss between 1842 and 2009. Biological Conservation, 176, 183-190.
7.88722	43.8358	Riva Ligure	Italy	Marbà, N., Díaz-Almela, E., & Duarte, C. M. (2014). Mediterranean seagrass (Posidonia oceanica) loss between 1842 and 2009. Biological Conservation, 176, 183-190.
7.8975	43.8361	Santo Stefano al Mare	Italy	Marbà, N., Díaz-Almela, E., & Duarte, C. M. (2014). Mediterranean seagrass (Posidonia oceanica) loss between 1842 and 2009. Biological Conservation, 176, 183-190.
7.94556	43.845	Cipressa - San Lorenzo al Mare	Italy	Marbà, N., Díaz-Almela, E., & Duarte, C. M. (2014). Mediterranean seagrass (Posidonia oceanica) loss between 1842 and 2009. Biological Conservation, 176, 183-190.
8.00139	43.8667	Torre di Prarola - Porto Maurizio	Italy	Marbà, N., Díaz-Almela, E., & Duarte, C. M. (2014). Mediterranean seagrass (Posidonia oceanica) loss between 1842 and 2009. Biological Conservation, 176, 183-190.
8.01806	43.8725	Porto Maurizio	Italy	Marbà, N., Díaz-Almela, E., & Duarte, C. M. (2014). Mediterranean seagrass (Posidonia oceanica) loss between 1842 and 2009. Biological Conservation, 176, 183-190.
8.09694	43.9156	Diano Marina - San Bartolomeo al Mare	Italy	Marbà, N., Díaz-Almela, E., & Duarte, C. M. (2014). Mediterranean seagrass (Posidonia oceanica) loss between 1842 and 2009. Biological Conservation, 176, 183-190.
8.13833	43.9422	Cervo - Marina di Andora	Italy	Marbà, N., Díaz-Almela, E., & Duarte, C. M. (2014). Mediterranean seagrass (Posidonia oceanica) loss between 1842 and 2009. Biological Conservation, 176, 183-190.
8.1675	43.9672	Capo Mele - Alassi - Capo Santa Croce	Italy	Marbà, N., Díaz-Almela, E., & Duarte, C. M. (2014). Mediterranean seagrass (Posidonia oceanica) loss between 1842 and 2009. Biological Conservation, 176, 183-190.
8.22333	44.0267	Isola Gallinara - Albenga	Italy	Marbà, N., Díaz-Almela, E., & Duarte, C. M. (2014). Mediterranean seagrass (Posidonia oceanica) loss between 1842 and 2009. Biological Conservation, 176, 183-190.
8.22889	44.0736	Albenga - Ceriale	Italy	Marbà, N., Díaz-Almela, E., & Duarte, C. M. (2014). Mediterranean seagrass (Posidonia oceanica) loss between 1842 and 2009. Biological Conservation, 176, 183-190.
8.24583	44.1072	Ceriale - Loano	Italy	Marbà, N., Díaz-Almela, E., & Duarte, C. M. (2014). Mediterranean seagrass (Posidonia oceanica) loss between 1842 and 2009. Biological Conservation, 176, 183-190.
8.35472	44.1694	Finale Ligure - Varigotti	Italy	Marbà, N., Díaz-Almela, E., & Duarte, C. M. (2014). Mediterranean seagrass (Posidonia oceanica) loss between 1842 and 2009. Biological Conservation, 176, 183-190.
8.41833	44.2053	Noli	Italy	Marbà, N., Díaz-Almela, E., & Duarte, C. M. (2014). Mediterranean seagrass (Posidonia oceanica) loss between 1842 and 2009. Biological Conservation, 176, 183-190.
8.43611	44.2353	Spotorno - Bergeggi	Italy	Marbà, N., Díaz-Almela, E., & Duarte, C. M. (2014). Mediterranean seagrass (Posidonia oceanica) loss between 1842 and 2009. Biological Conservation, 176, 183-190.
8.43611	44.2353	Spotorno - Bergeggi	Italy	Marbà, N., Díaz-Almela, E., & Duarte, C. M. (2014). Mediterranean seagrass (Posidonia oceanica) loss between 1842 and 2009. Biological Conservation, 176, 183-190.
8.43611	44.2353	Spotorno - Bergeggi	Italy	Marbà, N., Díaz-Almela, E., & Duarte, C. M. (2014). Mediterranean seagrass (Posidonia oceanica) loss between 1842 and 2009. Biological Conservation, 176, 183-190.
8.45194	44.2833	Capo di Vado	Italy	Marbà, N., Díaz-Almela, E., & Duarte, C. M. (2014). Mediterranean seagrass (Posidonia oceanica) loss between 1842 and 2009. Biological Conservation, 176, 183-190.
8.52417	44.3269	Capo di Albisola - Celle Ligure	Italy	Marbà, N., Díaz-Almela, E., & Duarte, C. M. (2014). Mediterranean seagrass (Posidonia oceanica) loss between 1842 and 2009. Biological Conservation, 176, 183-190.
8.56917	44.3478	Punta dell'Olmo	Italy	Marbà, N., Díaz-Almela, E., & Duarte, C. M. (2014). Mediterranean seagrass (Posidonia oceanica) loss between 1842 and 2009. Biological Conservation, 176, 183-190.
8.61861	44.3681	Cogoleto	Italy	Marbà, N., Díaz-Almela, E., & Duarte, C. M. (2014). Mediterranean seagrass (Posidonia oceanica) loss between 1842 and 2009. Biological Conservation, 176, 183-190.
8.61861	44.3681	Cogoleto	Italy	Marbà, N., Díaz-Almela, E., & Duarte, C. M. (2014). Mediterranean seagrass (Posidonia oceanica) loss between 1842 and 2009. Biological Conservation, 176, 183-190.
8.61861	44.3681	Cogoleto	Italy	Marbà, N., Díaz-Almela, E., & Duarte, C. M. (2014). Mediterranean seagrass (Posidonia oceanica) loss between 1842 and 2009. Biological Conservation, 176, 183-190.
8.68278	44.3931	Rio Lerone	Italy	Marbà, N., Díaz-Almela, E., & Duarte, C. M. (2014). Mediterranean seagrass (Posidonia oceanica) loss between 1842 and 2009. Biological Conservation, 176, 183-190.
8.69583	44.4081	Arenzano	Italy	Marbà, N., Díaz-Almela, E., & Duarte, C. M. (2014). Mediterranean seagrass (Posidonia oceanica) loss between 1842 and 2009. Biological Conservation, 176, 183-190.
8.69583	44.4081	Arenzano	Italy	Marbà, N., Díaz-Almela, E., & Duarte, C. M. (2014). Mediterranean seagrass (Posidonia oceanica) loss between 1842 and 2009. Biological Conservation, 176, 183-190.
8.69583	44.4081	Arenzano	Italy	Marbà, N., Díaz-Almela, E., & Duarte, C. M. (2014). Mediterranean seagrass (Posidonia oceanica) loss between 1842 and 2009. Biological Conservation, 176, 183-190.
8.98139	44.3897	Sturla	Italy	Marbà, N., Díaz-Almela, E., & Duarte, C. M. (2014). Mediterranean seagrass (Posidonia oceanica) loss between 1842 and 2009. Biological Conservation, 176, 183-190.
8.95083	44.3886	Foce	Italy	Marbà, N., Díaz-Almela, E., & Duarte, C. M. (2014). Mediterranean seagrass (Posidonia oceanica) loss between 1842 and 2009. Biological Conservation, 176, 183-190.
9.20383	44.3038	Porto di Portofino	Italy	Marbà, N., Díaz-Almela, E., & Duarte, C. M. (2014). Mediterranean seagrass (Posidonia oceanica) loss between 1842 and 2009. Biological Conservation, 176, 183-190.
9.23333	44.3038	Cala del Piccolo Hotel	Italy	Marbà, N., Díaz-Almela, E., & Duarte, C. M. (2014). Mediterranean seagrass (Posidonia oceanica) loss between 1842 and 2009. Biological Conservation, 176, 183-190.
9.23667	44.3167	Cala dell'Oliva	Italy	Marbà, N., Díaz-Almela, E., & Duarte, C. M. (2014). Mediterranean seagrass (Posidonia oceanica) loss between 1842 and 2009. Biological Conservation, 176, 183-190.
9.23667	44.3167	Cala dell'Oliva	Italy	Marbà, N., Díaz-Almela, E., & Duarte, C. M. (2014). Mediterranean seagrass (Posidonia oceanica) loss between 1842 and 2009. Biological Conservation, 176, 183-190.
9.23667	44.3167	Cala dell'Oliva	Italy	Marbà, N., Díaz-Almela, E., & Duarte, C. M. (2014). Mediterranean seagrass (Posidonia oceanica) loss between 1842 and 2009. Biological Conservation, 176, 183-190.
9.25	44.3267	Convento della Cervara	Italy	Marbà, N., Díaz-Almela, E., & Duarte, C. M. (2014). Mediterranean seagrass (Posidonia oceanica) loss between 1842 and 2009. Biological Conservation, 176, 183-190.
9.25	44.3267	Convento della Cervara	Italy	Marbà, N., Díaz-Almela, E., & Duarte, C. M. (2014). Mediterranean seagrass (Posidonia oceanica) loss between 1842 and 2009. Biological Conservation, 176, 183-190.
9.25	44.3267	Convento della Cervara	Italy	Marbà, N., Díaz-Almela, E., & Duarte, C. M. (2014). Mediterranean seagrass (Posidonia oceanica) loss between 1842 and 2009. Biological Conservation, 176, 183-190.
9.26944	44.3242	Prelo	Italy	Marbà, N., Díaz-Almela, E., & Duarte, C. M. (2014). Mediterranean seagrass (Posidonia oceanica) loss between 1842 and 2009. Biological Conservation, 176, 183-190.
9.26444	44.3242	Travello	Italy	Marbà, N., Díaz-Almela, E., & Duarte, C. M. (2014). Mediterranean seagrass (Posidonia oceanica) loss between 1842 and 2009. Biological Conservation, 176, 183-190.
9.27111	44.3275	Golfo del Tigullio	Italy	Marbà, N., Díaz-Almela, E., & Duarte, C. M. (2014). Mediterranean seagrass (Posidonia oceanica) loss between 1842 and 2009. Biological Conservation, 176, 183-190.
9.42333	44.2558	Riva Trigoso	Italy	Marbà, N., Díaz-Almela, E., & Duarte, C. M. (2014). Mediterranean seagrass (Posidonia oceanica) loss between 1842 and 2009. Biological Conservation, 176, 183-190.
9.42333	44.2558	Riva Trigoso	Italy	Marbà, N., Díaz-Almela, E., & Duarte, C. M. (2014). Mediterranean seagrass (Posidonia oceanica) loss between 1842 and 2009. Biological Conservation, 176, 183-190.
9.42333	44.2558	Riva Trigoso	Italy	Marbà, N., Díaz-Almela, E., & Duarte, C. M. (2014). Mediterranean seagrass (Posidonia oceanica) loss between 1842 and 2009. Biological Conservation, 176, 183-190.
9.42333	44.2558	Punta di Moneglia	Italy	Marbà, N., Díaz-Almela, E., & Duarte, C. M. (2014). Mediterranean seagrass (Posidonia oceanica) loss between 1842 and 2009. Biological Conservation, 176, 183-190.
9.485	44.2367	Golfo di Levanto	Italy	Marbà, N., Díaz-Almela, E., & Duarte, C. M. (2014). Mediterranean seagrass (Posidonia oceanica) loss between 1842 and 2009. Biological Conservation, 176, 183-190.
9.6575	44.1439	Monterosso al Mare	Italy	Marbà, N., Díaz-Almela, E., & Duarte, C. M. (2014). Mediterranean seagrass (Posidonia oceanica) loss between 1842 and 2009. Biological Conservation, 176, 183-190.
9.84111	44.0528	Portovenere	Italy	Marbà, N., Díaz-Almela, E., & Duarte, C. M. (2014). Mediterranean seagrass (Posidonia oceanica) loss between 1842 and 2009. Biological Conservation, 176, 183-190.
9.85778	44.0814	Golfo della Spezia	Italy	Marbà, N., Díaz-Almela, E., & Duarte, C. M. (2014). Mediterranean seagrass (Posidonia oceanica) loss between 1842 and 2009. Biological Conservation, 176, 183-190.
4.13194	40.0414	Bahía Fornells (Menorca)	Spain	Marbà, N., Díaz-Almela, E., & Duarte, C. M. (2014). Mediterranean seagrass (Posidonia oceanica) loss between 1842 and 2009. Biological Conservation, 176, 183-190.
1.40167	38.725	Es Racó de s'Oli	Spain	Marbà, N., Díaz-Almela, E., & Duarte, C. M. (2014). Mediterranean seagrass (Posidonia oceanica) loss between 1842 and 2009. Biological Conservation, 176, 183-190.
1.47	38.8017	Espardell	Spain	Marbà, N., Díaz-Almela, E., & Duarte, C. M. (2014). Mediterranean seagrass (Posidonia oceanica) loss between 1842 and 2009. Biological Conservation, 176, 183-190.
2.93611	39.1447	Es Port de Cabrera ( puerto)	Spain	Marbà, N., Díaz-Almela, E., & Duarte, C. M. (2014). Mediterranean seagrass (Posidonia oceanica) loss between 1842 and 2009. Biological Conservation, 176, 183-190.
2.931	39.1468	Sa Paret	Spain	Marbà, N., Díaz-Almela, E., & Duarte, C. M. (2014). Mediterranean seagrass (Posidonia oceanica) loss between 1842 and 2009. Biological Conservation, 176, 183-190.
2.9305	39.1528	El Castell	Spain	Marbà, N., Díaz-Almela, E., & Duarte, C. M. (2014). Mediterranean seagrass (Posidonia oceanica) loss between 1842 and 2009. Biological Conservation, 176, 183-190.
2.93033	39.1528	El Castell	Spain	Marbà, N., Díaz-Almela, E., & Duarte, C. M. (2014). Mediterranean seagrass (Posidonia oceanica) loss between 1842 and 2009. Biological Conservation, 176, 183-190.
2.93015	39.1528	El Castell	Spain	Marbà, N., Díaz-Almela, E., & Duarte, C. M. (2014). Mediterranean seagrass (Posidonia oceanica) loss between 1842 and 2009. Biological Conservation, 176, 183-190.
2.92965	39.1531	El Castell	Spain	Marbà, N., Díaz-Almela, E., & Duarte, C. M. (2014). Mediterranean seagrass (Posidonia oceanica) loss between 1842 and 2009. Biological Conservation, 176, 183-190.
2.92948	39.1531	El Castell	Spain	Marbà, N., Díaz-Almela, E., & Duarte, C. M. (2014). Mediterranean seagrass (Posidonia oceanica) loss between 1842 and 2009. Biological Conservation, 176, 183-190.
2.94882	39.1513	Sta Maria	Spain	Marbà, N., Díaz-Almela, E., & Duarte, C. M. (2014). Mediterranean seagrass (Posidonia oceanica) loss between 1842 and 2009. Biological Conservation, 176, 183-190.
2.94948	39.1501	Sta Maria	Spain	Marbà, N., Díaz-Almela, E., & Duarte, C. M. (2014). Mediterranean seagrass (Posidonia oceanica) loss between 1842 and 2009. Biological Conservation, 176, 183-190.
2.94832	39.1528	Sta Maria	Spain	Marbà, N., Díaz-Almela, E., & Duarte, C. M. (2014). Mediterranean seagrass (Posidonia oceanica) loss between 1842 and 2009. Biological Conservation, 176, 183-190.
2.94832	39.1598	Sta Maria	Spain	Marbà, N., Díaz-Almela, E., & Duarte, C. M. (2014). Mediterranean seagrass (Posidonia oceanica) loss between 1842 and 2009. Biological Conservation, 176, 183-190.
-0.0325	38.5958	Altea	Spain	Marbà, N., Díaz-Almela, E., & Duarte, C. M. (2014). Mediterranean seagrass (Posidonia oceanica) loss between 1842 and 2009. Biological Conservation, 176, 183-190.
-0.0325	38.5958	Altea	Spain	Marbà, N., Díaz-Almela, E., & Duarte, C. M. (2014). Mediterranean seagrass (Posidonia oceanica) loss between 1842 and 2009. Biological Conservation, 176, 183-190.
-0.136111	38.5292	Benidorm	Spain	Marbà, N., Díaz-Almela, E., & Duarte, C. M. (2014). Mediterranean seagrass (Posidonia oceanica) loss between 1842 and 2009. Biological Conservation, 176, 183-190.
-0.136111	38.5292	Benidorm	Spain	Marbà, N., Díaz-Almela, E., & Duarte, C. M. (2014). Mediterranean seagrass (Posidonia oceanica) loss between 1842 and 2009. Biological Conservation, 176, 183-190.
-0.403333	38.3417	Cabo huertas	Spain	Marbà, N., Díaz-Almela, E., & Duarte, C. M. (2014). Mediterranean seagrass (Posidonia oceanica) loss between 1842 and 2009. Biological Conservation, 176, 183-190.
-0.403333	38.3417	Cabo huertas	Spain	Marbà, N., Díaz-Almela, E., & Duarte, C. M. (2014). Mediterranean seagrass (Posidonia oceanica) loss between 1842 and 2009. Biological Conservation, 176, 183-190.
-0.513333	38.5333	Cala Mina	Spain	Marbà, N., Díaz-Almela, E., & Duarte, C. M. (2014). Mediterranean seagrass (Posidonia oceanica) loss between 1842 and 2009. Biological Conservation, 176, 183-190.
-0.513333	38.5333	Cala Mina	Spain	Marbà, N., Díaz-Almela, E., & Duarte, C. M. (2014). Mediterranean seagrass (Posidonia oceanica) loss between 1842 and 2009. Biological Conservation, 176, 183-190.
0.0583333	38.6333	Calpe	Spain	Marbà, N., Díaz-Almela, E., & Duarte, C. M. (2014). Mediterranean seagrass (Posidonia oceanica) loss between 1842 and 2009. Biological Conservation, 176, 183-190.
0.0583333	38.6333	Calpe	Spain	Marbà, N., Díaz-Almela, E., & Duarte, C. M. (2014). Mediterranean seagrass (Posidonia oceanica) loss between 1842 and 2009. Biological Conservation, 176, 183-190.
-0.378314	38.4034	Campello	Spain	Marbà, N., Díaz-Almela, E., & Duarte, C. M. (2014). Mediterranean seagrass (Posidonia oceanica) loss between 1842 and 2009. Biological Conservation, 176, 183-190.
-0.378314	38.4034	Campello	Spain	Marbà, N., Díaz-Almela, E., & Duarte, C. M. (2014). Mediterranean seagrass (Posidonia oceanica) loss between 1842 and 2009. Biological Conservation, 176, 183-190.
-0.197778	39.6789	Canet	Spain	Marbà, N., Díaz-Almela, E., & Duarte, C. M. (2014). Mediterranean seagrass (Posidonia oceanica) loss between 1842 and 2009. Biological Conservation, 176, 183-190.
-0.494722	38.2258	Carabassí	Spain	Marbà, N., Díaz-Almela, E., & Duarte, C. M. (2014). Mediterranean seagrass (Posidonia oceanica) loss between 1842 and 2009. Biological Conservation, 176, 183-190.
-0.494722	38.2258	Carabassí	Spain	Marbà, N., Díaz-Almela, E., & Duarte, C. M. (2014). Mediterranean seagrass (Posidonia oceanica) loss between 1842 and 2009. Biological Conservation, 176, 183-190.
0.111667	38.8756	Denia	Spain	Marbà, N., Díaz-Almela, E., & Duarte, C. M. (2014). Mediterranean seagrass (Posidonia oceanica) loss between 1842 and 2009. Biological Conservation, 176, 183-190.
0.111667	38.8756	Denia	Spain	Marbà, N., Díaz-Almela, E., & Duarte, C. M. (2014). Mediterranean seagrass (Posidonia oceanica) loss between 1842 and 2009. Biological Conservation, 176, 183-190.
0.2125	38.7919	Jávea	Spain	Marbà, N., Díaz-Almela, E., & Duarte, C. M. (2014). Mediterranean seagrass (Posidonia oceanica) loss between 1842 and 2009. Biological Conservation, 176, 183-190.
0.2125	38.7919	Jávea	Spain	Marbà, N., Díaz-Almela, E., & Duarte, C. M. (2014). Mediterranean seagrass (Posidonia oceanica) loss between 1842 and 2009. Biological Conservation, 176, 183-190.
0.1325	38.6756	Moraira	Spain	Marbà, N., Díaz-Almela, E., & Duarte, C. M. (2014). Mediterranean seagrass (Posidonia oceanica) loss between 1842 and 2009. Biological Conservation, 176, 183-190.
0.1325	38.6756	Moraira	Spain	Marbà, N., Díaz-Almela, E., & Duarte, C. M. (2014). Mediterranean seagrass (Posidonia oceanica) loss between 1842 and 2009. Biological Conservation, 176, 183-190.
0.123611	40.0172	Oropesa	Spain	Marbà, N., Díaz-Almela, E., & Duarte, C. M. (2014). Mediterranean seagrass (Posidonia oceanica) loss between 1842 and 2009. Biological Conservation, 176, 183-190.
		Paradís	Spain	Marbà, N., Díaz-Almela, E., & Duarte, C. M. (2014). Mediterranean seagrass (Posidonia oceanica) loss between 1842 and 2009. Biological Conservation, 176, 183-190.
		Paradís	Spain	Marbà, N., Díaz-Almela, E., & Duarte, C. M. (2014). Mediterranean seagrass (Posidonia oceanica) loss between 1842 and 2009. Biological Conservation, 176, 183-190.
-0.474167	38.3425	Postiguet	Spain	Marbà, N., Díaz-Almela, E., & Duarte, C. M. (2014). Mediterranean seagrass (Posidonia oceanica) loss between 1842 and 2009. Biological Conservation, 176, 183-190.
		TabEscull	Spain	Marbà, N., Díaz-Almela, E., & Duarte, C. M. (2014). Mediterranean seagrass (Posidonia oceanica) loss between 1842 and 2009. Biological Conservation, 176, 183-190.
		TabEscull	Spain	Marbà, N., Díaz-Almela, E., & Duarte, C. M. (2014). Mediterranean seagrass (Posidonia oceanica) loss between 1842 and 2009. Biological Conservation, 176, 183-190.
		TabNao	Spain	Marbà, N., Díaz-Almela, E., & Duarte, C. M. (2014). Mediterranean seagrass (Posidonia oceanica) loss between 1842 and 2009. Biological Conservation, 176, 183-190.
		TabNao	Spain	Marbà, N., Díaz-Almela, E., & Duarte, C. M. (2014). Mediterranean seagrass (Posidonia oceanica) loss between 1842 and 2009. Biological Conservation, 176, 183-190.
-0.675	37.9667	Torrevieja	Spain	Marbà, N., Díaz-Almela, E., & Duarte, C. M. (2014). Mediterranean seagrass (Posidonia oceanica) loss between 1842 and 2009. Biological Conservation, 176, 183-190.
-0.675	37.9667	Torrevieja	Spain	Marbà, N., Díaz-Almela, E., & Duarte, C. M. (2014). Mediterranean seagrass (Posidonia oceanica) loss between 1842 and 2009. Biological Conservation, 176, 183-190.
3.40653	39.76	Cala Matzoc	Spain	Marbà, N., Díaz-Almela, E., & Duarte, C. M. (2014). Mediterranean seagrass (Posidonia oceanica) loss between 1842 and 2009. Biological Conservation, 176, 183-190.
		Cala Tuent	Spain	Marbà, N., Díaz-Almela, E., & Duarte, C. M. (2014). Mediterranean seagrass (Posidonia oceanica) loss between 1842 and 2009. Biological Conservation, 176, 183-190.
2.37678	39.5357	Cala Marmacen	Spain	Marbà, N., Díaz-Almela, E., & Duarte, C. M. (2014). Mediterranean seagrass (Posidonia oceanica) loss between 1842 and 2009. Biological Conservation, 176, 183-190.
		S'Estanyol	Spain	Marbà, N., Díaz-Almela, E., & Duarte, C. M. (2014). Mediterranean seagrass (Posidonia oceanica) loss between 1842 and 2009. Biological Conservation, 176, 183-190.
2.5415	39.4787	Illa del Sec	Spain	Marbà, N., Díaz-Almela, E., & Duarte, C. M. (2014). Mediterranean seagrass (Posidonia oceanica) loss between 1842 and 2009. Biological Conservation, 176, 183-190.
2.52277	39.4635	Cala Figuera	Spain	Marbà, N., Díaz-Almela, E., & Duarte, C. M. (2014). Mediterranean seagrass (Posidonia oceanica) loss between 1842 and 2009. Biological Conservation, 176, 183-190.
1.40132	38.7305	Caló de s'Oli	Spain	Marbà, N., Díaz-Almela, E., & Duarte, C. M. (2014). Mediterranean seagrass (Posidonia oceanica) loss between 1842 and 2009. Biological Conservation, 176, 183-190.
1.40577	38.8259	Illot des Cargolet	Spain	Marbà, N., Díaz-Almela, E., & Duarte, C. M. (2014). Mediterranean seagrass (Posidonia oceanica) loss between 1842 and 2009. Biological Conservation, 176, 183-190.
		C. Tunez	Spain	Marbà, N., Díaz-Almela, E., & Duarte, C. M. (2014). Mediterranean seagrass (Posidonia oceanica) loss between 1842 and 2009. Biological Conservation, 176, 183-190.
		C. Escalera somera	Spain	Marbà, N., Díaz-Almela, E., & Duarte, C. M. (2014). Mediterranean seagrass (Posidonia oceanica) loss between 1842 and 2009. Biological Conservation, 176, 183-190.
		C. Cerrada somera	Spain	Marbà, N., Díaz-Almela, E., & Duarte, C. M. (2014). Mediterranean seagrass (Posidonia oceanica) loss between 1842 and 2009. Biological Conservation, 176, 183-190.
		C. Cerrada profunda	Spain	Marbà, N., Díaz-Almela, E., & Duarte, C. M. (2014). Mediterranean seagrass (Posidonia oceanica) loss between 1842 and 2009. Biological Conservation, 176, 183-190.
		La Azohía	Spain	Marbà, N., Díaz-Almela, E., & Duarte, C. M. (2014). Mediterranean seagrass (Posidonia oceanica) loss between 1842 and 2009. Biological Conservation, 176, 183-190.
		Isla Plana levante	Spain	Marbà, N., Díaz-Almela, E., & Duarte, C. M. (2014). Mediterranean seagrass (Posidonia oceanica) loss between 1842 and 2009. Biological Conservation, 176, 183-190.
		Calabardina	Spain	Marbà, N., Díaz-Almela, E., & Duarte, C. M. (2014). Mediterranean seagrass (Posidonia oceanica) loss between 1842 and 2009. Biological Conservation, 176, 183-190.
-1	37.4	Isla del Fraile (Águilas)	Spain	Marbà, N., Díaz-Almela, E., & Duarte, C. M. (2014). Mediterranean seagrass (Posidonia oceanica) loss between 1842 and 2009. Biological Conservation, 176, 183-190.
		Isla Plana Poniente	Spain	Marbà, N., Díaz-Almela, E., & Duarte, C. M. (2014). Mediterranean seagrass (Posidonia oceanica) loss between 1842 and 2009. Biological Conservation, 176, 183-190.
		Isla Grosa	Spain	Marbà, N., Díaz-Almela, E., & Duarte, C. M. (2014). Mediterranean seagrass (Posidonia oceanica) loss between 1842 and 2009. Biological Conservation, 176, 183-190.
		C. Escalera profunda	Spain	Marbà, N., Díaz-Almela, E., & Duarte, C. M. (2014). Mediterranean seagrass (Posidonia oceanica) loss between 1842 and 2009. Biological Conservation, 176, 183-190.
		Tomás Maestre	Spain	Marbà, N., Díaz-Almela, E., & Duarte, C. M. (2014). Mediterranean seagrass (Posidonia oceanica) loss between 1842 and 2009. Biological Conservation, 176, 183-190.
		Islas Palomas	Spain	Marbà, N., Díaz-Almela, E., & Duarte, C. M. (2014). Mediterranean seagrass (Posidonia oceanica) loss between 1842 and 2009. Biological Conservation, 176, 183-190.
		Cala Reona	Spain	Marbà, N., Díaz-Almela, E., & Duarte, C. M. (2014). Mediterranean seagrass (Posidonia oceanica) loss between 1842 and 2009. Biological Conservation, 176, 183-190.
3.39	39.59	Cala Millor	Spain	Marbà, N., Díaz-Almela, E., & Duarte, C. M. (2014). Mediterranean seagrass (Posidonia oceanica) loss between 1842 and 2009. Biological Conservation, 176, 183-190.
2.55	39.52	Calvia	Spain	Marbà, N., Díaz-Almela, E., & Duarte, C. M. (2014). Mediterranean seagrass (Posidonia oceanica) loss between 1842 and 2009. Biological Conservation, 176, 183-190.
13.89	40.7583	Lacco Ameno	Italy	Marbà, N., Díaz-Almela, E., & Duarte, C. M. (2014). Mediterranean seagrass (Posidonia oceanica) loss between 1842 and 2009. Biological Conservation, 176, 183-190.
		Lacco Ameno	Italy	Marbà, N., Díaz-Almela, E., & Duarte, C. M. (2014). Mediterranean seagrass (Posidonia oceanica) loss between 1842 and 2009. Biological Conservation, 176, 183-190.
		Lacco Ameno	Italy	Marbà, N., Díaz-Almela, E., & Duarte, C. M. (2014). Mediterranean seagrass (Posidonia oceanica) loss between 1842 and 2009. Biological Conservation, 176, 183-190.
13.94	40.6983	Scarrupata	Italy	Marbà, N., Díaz-Almela, E., & Duarte, C. M. (2014). Mediterranean seagrass (Posidonia oceanica) loss between 1842 and 2009. Biological Conservation, 176, 183-190.
		Scarrupata	Italy	Marbà, N., Díaz-Almela, E., & Duarte, C. M. (2014). Mediterranean seagrass (Posidonia oceanica) loss between 1842 and 2009. Biological Conservation, 176, 183-190.
5.3589	43.3019	Marseilles	France	Marbà, N., Díaz-Almela, E., & Duarte, C. M. (2014). Mediterranean seagrass (Posidonia oceanica) loss between 1842 and 2009. Biological Conservation, 176, 183-190.
		Marseilles	France	Marbà, N., Díaz-Almela, E., & Duarte, C. M. (2014). Mediterranean seagrass (Posidonia oceanica) loss between 1842 and 2009. Biological Conservation, 176, 183-190.
		Marseilles	France	Marbà, N., Díaz-Almela, E., & Duarte, C. M. (2014). Mediterranean seagrass (Posidonia oceanica) loss between 1842 and 2009. Biological Conservation, 176, 183-190.
		Marseilles	France	Marbà, N., Díaz-Almela, E., & Duarte, C. M. (2014). Mediterranean seagrass (Posidonia oceanica) loss between 1842 and 2009. Biological Conservation, 176, 183-190.
5.3589	43.3019	Plateau des Chevres station	France	Marbà, N., Díaz-Almela, E., & Duarte, C. M. (2014). Mediterranean seagrass (Posidonia oceanica) loss between 1842 and 2009. Biological Conservation, 176, 183-190.
		Plateau des Chevres station	France	Marbà, N., Díaz-Almela, E., & Duarte, C. M. (2014). Mediterranean seagrass (Posidonia oceanica) loss between 1842 and 2009. Biological Conservation, 176, 183-190.
5.3589	43.3019	Riou/Calseraigne station	France	Marbà, N., Díaz-Almela, E., & Duarte, C. M. (2014). Mediterranean seagrass (Posidonia oceanica) loss between 1842 and 2009. Biological Conservation, 176, 183-190.
		Riou/Calseraigne station	France	Marbà, N., Díaz-Almela, E., & Duarte, C. M. (2014). Mediterranean seagrass (Posidonia oceanica) loss between 1842 and 2009. Biological Conservation, 176, 183-190.
5.93333	43.1	Mourillion	France	Marbà, N., Díaz-Almela, E., & Duarte, C. M. (2014). Mediterranean seagrass (Posidonia oceanica) loss between 1842 and 2009. Biological Conservation, 176, 183-190.
5.39389	43.3044	Marseille	France	Marbà, N., Díaz-Almela, E., & Duarte, C. M. (2014). Mediterranean seagrass (Posidonia oceanica) loss between 1842 and 2009. Biological Conservation, 176, 183-190.
2.94933	39.15	Cala Sta Maria 7	Spain	Marbà, N., Díaz-Almela, E., & Duarte, C. M. (2014). Mediterranean seagrass (Posidonia oceanica) loss between 1842 and 2009. Biological Conservation, 176, 183-190.
2.94867	39.1512	Cala Sta Maria 13.1	Spain	Marbà, N., Díaz-Almela, E., & Duarte, C. M. (2014). Mediterranean seagrass (Posidonia oceanica) loss between 1842 and 2009. Biological Conservation, 176, 183-190.
2.94818	39.1526	Cala Sta Maria 17	Spain	Marbà, N., Díaz-Almela, E., & Duarte, C. M. (2014). Mediterranean seagrass (Posidonia oceanica) loss between 1842 and 2009. Biological Conservation, 176, 183-190.
2.9305	39.1527	El Castell 5	Spain	Marbà, N., Díaz-Almela, E., & Duarte, C. M. (2014). Mediterranean seagrass (Posidonia oceanica) loss between 1842 and 2009. Biological Conservation, 176, 183-190.
2.9305	39.1527	El Castell10	Spain	Marbà, N., Díaz-Almela, E., & Duarte, C. M. (2014). Mediterranean seagrass (Posidonia oceanica) loss between 1842 and 2009. Biological Conservation, 176, 183-190.
2.93	39.1527	El Castell 15	Spain	Marbà, N., Díaz-Almela, E., & Duarte, C. M. (2014). Mediterranean seagrass (Posidonia oceanica) loss between 1842 and 2009. Biological Conservation, 176, 183-190.
2.92943	39.1529	El Castell 20	Spain	Marbà, N., Díaz-Almela, E., & Duarte, C. M. (2014). Mediterranean seagrass (Posidonia oceanica) loss between 1842 and 2009. Biological Conservation, 176, 183-190.
2.92943	39.1529	El Castell 25	Spain	Marbà, N., Díaz-Almela, E., & Duarte, C. M. (2014). Mediterranean seagrass (Posidonia oceanica) loss between 1842 and 2009. Biological Conservation, 176, 183-190.
2.931	39.1468	Mooring 22 17	Spain	Marbà, N., Díaz-Almela, E., & Duarte, C. M. (2014). Mediterranean seagrass (Posidonia oceanica) loss between 1842 and 2009. Biological Conservation, 176, 183-190.
1.41965	38.7909	Cala Torreta 7.	Spain	Marbà, N., Díaz-Almela, E., & Duarte, C. M. (2014). Mediterranean seagrass (Posidonia oceanica) loss between 1842 and 2009. Biological Conservation, 176, 183-190.
1.43047	38.7561	Illetes 5	Spain	Marbà, N., Díaz-Almela, E., & Duarte, C. M. (2014). Mediterranean seagrass (Posidonia oceanica) loss between 1842 and 2009. Biological Conservation, 176, 183-190.
3.39017	39.6006	Cala Millor	Spain	Marbà, N., Díaz-Almela, E., & Duarte, C. M. (2014). Mediterranean seagrass (Posidonia oceanica) loss between 1842 and 2009. Biological Conservation, 176, 183-190.
3.16648	39.7716	Can Picafort (control)	Spain	Marbà, N., Díaz-Almela, E., & Duarte, C. M. (2014). Mediterranean seagrass (Posidonia oceanica) loss between 1842 and 2009. Biological Conservation, 176, 183-190.
2.99933	39.3111	Colonia St. Jordi	Spain	Marbà, N., Díaz-Almela, E., & Duarte, C. M. (2014). Mediterranean seagrass (Posidonia oceanica) loss between 1842 and 2009. Biological Conservation, 176, 183-190.
2.5927	39.5351	Illetes-Calvià	Spain	Marbà, N., Díaz-Almela, E., & Duarte, C. M. (2014). Mediterranean seagrass (Posidonia oceanica) loss between 1842 and 2009. Biological Conservation, 176, 183-190.
3.09205	39.8965	Pollença	Spain	Marbà, N., Díaz-Almela, E., & Duarte, C. M. (2014). Mediterranean seagrass (Posidonia oceanica) loss between 1842 and 2009. Biological Conservation, 176, 183-190.
3.26972	39.4175	Porto Colom	Spain	Marbà, N., Díaz-Almela, E., & Duarte, C. M. (2014). Mediterranean seagrass (Posidonia oceanica) loss between 1842 and 2009. Biological Conservation, 176, 183-190.
6.38441	43.0091	Port Cross	Spain	Marbà, N., Díaz-Almela, E., & Duarte, C. M. (2014). Mediterranean seagrass (Posidonia oceanica) loss between 1842 and 2009. Biological Conservation, 176, 183-190.
3.22224	42.0443	Medes Islands - 5m	Spain	Marbà, N., Díaz-Almela, E., & Duarte, C. M. (2014). Mediterranean seagrass (Posidonia oceanica) loss between 1842 and 2009. Biological Conservation, 176, 183-190.
		Medes Islands - 5m	Spain	Marbà, N., Díaz-Almela, E., & Duarte, C. M. (2014). Mediterranean seagrass (Posidonia oceanica) loss between 1842 and 2009. Biological Conservation, 176, 183-190.
3.22224	42.0443	Medes Islands - 14m	Spain	Marbà, N., Díaz-Almela, E., & Duarte, C. M. (2014). Mediterranean seagrass (Posidonia oceanica) loss between 1842 and 2009. Biological Conservation, 176, 183-190.
		Medes Islands - 14m	Spain	Marbà, N., Díaz-Almela, E., & Duarte, C. M. (2014). Mediterranean seagrass (Posidonia oceanica) loss between 1842 and 2009. Biological Conservation, 176, 183-190.
3	42	Medes Islands	Spain	Marbà, N., Díaz-Almela, E., & Duarte, C. M. (2014). Mediterranean seagrass (Posidonia oceanica) loss between 1842 and 2009. Biological Conservation, 176, 183-190.
		Medes Islands	Spain	Marbà, N., Díaz-Almela, E., & Duarte, C. M. (2014). Mediterranean seagrass (Posidonia oceanica) loss between 1842 and 2009. Biological Conservation, 176, 183-190.
3.16757	42.2566	Roses	Spain	Ruiz, J.M., E. Guillén, A. Ramos Segura & M. Otero. 2015. Atlas de las praderas marinas de España. IEO/IEL/UICN, Murcia-Alicante-Málaga, 681 pp.
3.27846	42.2861	Cadaques	Spain	Ruiz, J.M., E. Guillén, A. Ramos Segura & M. Otero. 2015. Atlas de las praderas marinas de España. IEO/IEL/UICN, Murcia-Alicante-Málaga, 681 pp.
3.11102	41.8451	Bahia de Palamos	Spain	Ruiz, J.M., E. Guillén, A. Ramos Segura & M. Otero. 2015. Atlas de las praderas marinas de España. IEO/IEL/UICN, Murcia-Alicante-Málaga, 681 pp.
2.46825	41.527	Mataró	Spain	Ruiz, J.M., E. Guillén, A. Ramos Segura & M. Otero. 2015. Atlas de las praderas marinas de España. IEO/IEL/UICN, Murcia-Alicante-Málaga, 681 pp.
2.87432	41.6898	Lloret del Mar	Spain	Ruiz, J.M., E. Guillén, A. Ramos Segura & M. Otero. 2015. Atlas de las praderas marinas de España. IEO/IEL/UICN, Murcia-Alicante-Málaga, 681 pp.
1.81817	41.2256	Sitges	Spain	Ruiz, J.M., E. Guillén, A. Ramos Segura & M. Otero. 2015. Atlas de las praderas marinas de España. IEO/IEL/UICN, Murcia-Alicante-Málaga, 681 pp.
1.63539	41.1812	Cunit	Spain	Ruiz, J.M., E. Guillén, A. Ramos Segura & M. Otero. 2015. Atlas de las praderas marinas de España. IEO/IEL/UICN, Murcia-Alicante-Málaga, 681 pp.
1.10396	41.0574	Salou	Spain	Ruiz, J.M., E. Guillén, A. Ramos Segura & M. Otero. 2015. Atlas de las praderas marinas de España. IEO/IEL/UICN, Murcia-Alicante-Málaga, 681 pp.
0.871633	40.938	Calafat	Spain	Ruiz, J.M., E. Guillén, A. Ramos Segura & M. Otero. 2015. Atlas de las praderas marinas de España. IEO/IEL/UICN, Murcia-Alicante-Málaga, 681 pp.
0.660792	40.6118	S C Rapita	Spain	Ruiz, J.M., E. Guillén, A. Ramos Segura & M. Otero. 2015. Atlas de las praderas marinas de España. IEO/IEL/UICN, Murcia-Alicante-Málaga, 681 pp.
0.192059	40.1612	Torreblanca	Spain	Ruiz, J.M., E. Guillén, A. Ramos Segura & M. Otero. 2015. Atlas de las praderas marinas de España. IEO/IEL/UICN, Murcia-Alicante-Málaga, 681 pp.
0.053596	39.9612	Castellón de la Plana	Spain	Ruiz, J.M., E. Guillén, A. Ramos Segura & M. Otero. 2015. Atlas de las praderas marinas de España. IEO/IEL/UICN, Murcia-Alicante-Málaga, 681 pp.
-0.12918	39.7775	Moncófar	Spain	Ruiz, J.M., E. Guillén, A. Ramos Segura & M. Otero. 2015. Atlas de las praderas marinas de España. IEO/IEL/UICN, Murcia-Alicante-Málaga, 681 pp.
-0.238268	39.5831	Sagunto	Spain	Ruiz, J.M., E. Guillén, A. Ramos Segura & M. Otero. 2015. Atlas de las praderas marinas de España. IEO/IEL/UICN, Murcia-Alicante-Málaga, 681 pp.
0.048028	38.8764	Vergel	Spain	Ruiz, J.M., E. Guillén, A. Ramos Segura & M. Otero. 2015. Atlas de las praderas marinas de España. IEO/IEL/UICN, Murcia-Alicante-Málaga, 681 pp.
-0.48564	38.1934	Santa Pola	Spain	Ruiz, J.M., E. Guillén, A. Ramos Segura & M. Otero. 2015. Atlas de las praderas marinas de España. IEO/IEL/UICN, Murcia-Alicante-Málaga, 681 pp.
-0.740595	37.8818	Pilar de la Horadada	Spain	Ruiz, J.M., E. Guillén, A. Ramos Segura & M. Otero. 2015. Atlas de las praderas marinas de España. IEO/IEL/UICN, Murcia-Alicante-Málaga, 681 pp.
-0.729383	37.7652	Mar menor	Spain	Ruiz, J.M., E. Guillén, A. Ramos Segura & M. Otero. 2015. Atlas de las praderas marinas de España. IEO/IEL/UICN, Murcia-Alicante-Málaga, 681 pp.
-0.775426	37.5778	Calblanque	Spain	Ruiz, J.M., E. Guillén, A. Ramos Segura & M. Otero. 2015. Atlas de las praderas marinas de España. IEO/IEL/UICN, Murcia-Alicante-Málaga, 681 pp.
-1.37304	37.5219	Mazarrón	Spain	Ruiz, J.M., E. Guillén, A. Ramos Segura & M. Otero. 2015. Atlas de las praderas marinas de España. IEO/IEL/UICN, Murcia-Alicante-Málaga, 681 pp.
-1.61809	37.3703	Aguilas	Spain	Ruiz, J.M., E. Guillén, A. Ramos Segura & M. Otero. 2015. Atlas de las praderas marinas de España. IEO/IEL/UICN, Murcia-Alicante-Málaga, 681 pp.
-1.93075	36.9327	Agua Amarga, Cabo de Gata-Níjar, Almería	Spain	Ruiz, J.M., E. Guillén, A. Ramos Segura & M. Otero. 2015. Atlas de las praderas marinas de España. IEO/IEL/UICN, Murcia-Alicante-Málaga, 681 pp.
-1.98253	36.8998	punta Javana	Spain	Ruiz, J.M., E. Guillén, A. Ramos Segura & M. Otero. 2015. Atlas de las praderas marinas de España. IEO/IEL/UICN, Murcia-Alicante-Málaga, 681 pp.
-2.00025	36.883	Las Negras	Spain	Ruiz, J.M., E. Guillén, A. Ramos Segura & M. Otero. 2015. Atlas de las praderas marinas de España. IEO/IEL/UICN, Murcia-Alicante-Málaga, 681 pp.
-2.05712	36.7939	Los Escullos	Spain	Ruiz, J.M., E. Guillén, A. Ramos Segura & M. Otero. 2015. Atlas de las praderas marinas de España. IEO/IEL/UICN, Murcia-Alicante-Málaga, 681 pp.
-2.09772	36.7619	San José, Cabo de Gata-Níjar, Almería	Spain	Ruiz, J.M., E. Guillén, A. Ramos Segura & M. Otero. 2015. Atlas de las praderas marinas de España. IEO/IEL/UICN, Murcia-Alicante-Málaga, 681 pp.
-2.18921	36.719	Cabo de Gata	Spain	Ruiz, J.M., E. Guillén, A. Ramos Segura & M. Otero. 2015. Atlas de las praderas marinas de España. IEO/IEL/UICN, Murcia-Alicante-Málaga, 681 pp.
-2.39175	36.8222	Almeria	Spain	Ruiz, J.M., E. Guillén, A. Ramos Segura & M. Otero. 2015. Atlas de las praderas marinas de España. IEO/IEL/UICN, Murcia-Alicante-Málaga, 681 pp.
-2.94711	36.7377	Adra	Spain	Ruiz, J.M., E. Guillén, A. Ramos Segura & M. Otero. 2015. Atlas de las praderas marinas de España. IEO/IEL/UICN, Murcia-Alicante-Málaga, 681 pp.
-3.34309	36.7296	Castell de Ferro	Spain	Ruiz, J.M., E. Guillén, A. Ramos Segura & M. Otero. 2015. Atlas de las praderas marinas de España. IEO/IEL/UICN, Murcia-Alicante-Málaga, 681 pp.
-3.85095	36.7484	Nerja	Spain	Ruiz, J.M., E. Guillén, A. Ramos Segura & M. Otero. 2015. Atlas de las praderas marinas de España. IEO/IEL/UICN, Murcia-Alicante-Málaga, 681 pp.
-5.123	36.4278	Estepona	Spain	Ruiz, J.M., E. Guillén, A. Ramos Segura & M. Otero. 2015. Atlas de las praderas marinas de España. IEO/IEL/UICN, Murcia-Alicante-Málaga, 681 pp.
9.42501	43.0275	CORSICA	France	Telesca, L., Belluscio, A., Criscoli, A., Ardizzone, G., Apostolaki, E. T., Fraschetti, S., ... & Alagna, A. (2015). Seagrass meadows (Posidonia oceanica) distribution and trajectories of change. Scientific reports, 5.
9.37517	43.0186	CORSICA2	France	Telesca, L., Belluscio, A., Criscoli, A., Ardizzone, G., Apostolaki, E. T., Fraschetti, S., ... & Alagna, A. (2015). Seagrass meadows (Posidonia oceanica) distribution and trajectories of change. Scientific reports, 5.
9.31354	42.898	CORSICA3	France	Telesca, L., Belluscio, A., Criscoli, A., Ardizzone, G., Apostolaki, E. T., Fraschetti, S., ... & Alagna, A. (2015). Seagrass meadows (Posidonia oceanica) distribution and trajectories of change. Scientific reports, 5.
9.26879	42.7122	CORSICA4	France	Telesca, L., Belluscio, A., Criscoli, A., Ardizzone, G., Apostolaki, E. T., Fraschetti, S., ... & Alagna, A. (2015). Seagrass meadows (Posidonia oceanica) distribution and trajectories of change. Scientific reports, 5.
9.04378	42.6709	CORSICA5	France	Telesca, L., Belluscio, A., Criscoli, A., Ardizzone, G., Apostolaki, E. T., Fraschetti, S., ... & Alagna, A. (2015). Seagrass meadows (Posidonia oceanica) distribution and trajectories of change. Scientific reports, 5.
8.68063	42.5257	CORSICA6	France	Telesca, L., Belluscio, A., Criscoli, A., Ardizzone, G., Apostolaki, E. T., Fraschetti, S., ... & Alagna, A. (2015). Seagrass meadows (Posidonia oceanica) distribution and trajectories of change. Scientific reports, 5.
8.65993	42.2711	CORSICA7	France	Telesca, L., Belluscio, A., Criscoli, A., Ardizzone, G., Apostolaki, E. T., Fraschetti, S., ... & Alagna, A. (2015). Seagrass meadows (Posidonia oceanica) distribution and trajectories of change. Scientific reports, 5.
8.59947	42.1203	CORSICA8	France	Telesca, L., Belluscio, A., Criscoli, A., Ardizzone, G., Apostolaki, E. T., Fraschetti, S., ... & Alagna, A. (2015). Seagrass meadows (Posidonia oceanica) distribution and trajectories of change. Scientific reports, 5.
8.76157	41.8765	CORSICA9	France	Telesca, L., Belluscio, A., Criscoli, A., Ardizzone, G., Apostolaki, E. T., Fraschetti, S., ... & Alagna, A. (2015). Seagrass meadows (Posidonia oceanica) distribution and trajectories of change. Scientific reports, 5.
8.76808	41.5666	CORSICA10	France	Telesca, L., Belluscio, A., Criscoli, A., Ardizzone, G., Apostolaki, E. T., Fraschetti, S., ... & Alagna, A. (2015). Seagrass meadows (Posidonia oceanica) distribution and trajectories of change. Scientific reports, 5.
9.06006	41.4409	CORSICA11	France	Telesca, L., Belluscio, A., Criscoli, A., Ardizzone, G., Apostolaki, E. T., Fraschetti, S., ... & Alagna, A. (2015). Seagrass meadows (Posidonia oceanica) distribution and trajectories of change. Scientific reports, 5.
9.37224	41.6252	CORSICA12	France	Telesca, L., Belluscio, A., Criscoli, A., Ardizzone, G., Apostolaki, E. T., Fraschetti, S., ... & Alagna, A. (2015). Seagrass meadows (Posidonia oceanica) distribution and trajectories of change. Scientific reports, 5.
9.41614	41.8499	CORSICA13	France	Telesca, L., Belluscio, A., Criscoli, A., Ardizzone, G., Apostolaki, E. T., Fraschetti, S., ... & Alagna, A. (2015). Seagrass meadows (Posidonia oceanica) distribution and trajectories of change. Scientific reports, 5.
9.53758	42.0733	CORSICA14	France	Telesca, L., Belluscio, A., Criscoli, A., Ardizzone, G., Apostolaki, E. T., Fraschetti, S., ... & Alagna, A. (2015). Seagrass meadows (Posidonia oceanica) distribution and trajectories of change. Scientific reports, 5.
9.56406	42.3198	CORSICA15	France	Telesca, L., Belluscio, A., Criscoli, A., Ardizzone, G., Apostolaki, E. T., Fraschetti, S., ... & Alagna, A. (2015). Seagrass meadows (Posidonia oceanica) distribution and trajectories of change. Scientific reports, 5.
9.53563	42.5691	CORSICA16	France	Telesca, L., Belluscio, A., Criscoli, A., Ardizzone, G., Apostolaki, E. T., Fraschetti, S., ... & Alagna, A. (2015). Seagrass meadows (Posidonia oceanica) distribution and trajectories of change. Scientific reports, 5.
8.88884	41.0423	Sardinia	Italy	Telesca, L., Belluscio, A., Criscoli, A., Ardizzone, G., Apostolaki, E. T., Fraschetti, S., ... & Alagna, A. (2015). Seagrass meadows (Posidonia oceanica) distribution and trajectories of change. Scientific reports, 5.
8.57753	40.8459	Sardinia1	Italy	Telesca, L., Belluscio, A., Criscoli, A., Ardizzone, G., Apostolaki, E. T., Fraschetti, S., ... & Alagna, A. (2015). Seagrass meadows (Posidonia oceanica) distribution and trajectories of change. Scientific reports, 5.
8.4346	40.3103	Sardinia2	Italy	Telesca, L., Belluscio, A., Criscoli, A., Ardizzone, G., Apostolaki, E. T., Fraschetti, S., ... & Alagna, A. (2015). Seagrass meadows (Posidonia oceanica) distribution and trajectories of change. Scientific reports, 5.
8.50683	39.8401	Sardinia3	Italy	Telesca, L., Belluscio, A., Criscoli, A., Ardizzone, G., Apostolaki, E. T., Fraschetti, S., ... & Alagna, A. (2015). Seagrass meadows (Posidonia oceanica) distribution and trajectories of change. Scientific reports, 5.
8.37986	39.4787	Sardinia4	Italy	Telesca, L., Belluscio, A., Criscoli, A., Ardizzone, G., Apostolaki, E. T., Fraschetti, S., ... & Alagna, A. (2015). Seagrass meadows (Posidonia oceanica) distribution and trajectories of change. Scientific reports, 5.
8.373	39.1509	Sardinia5	Italy	Telesca, L., Belluscio, A., Criscoli, A., Ardizzone, G., Apostolaki, E. T., Fraschetti, S., ... & Alagna, A. (2015). Seagrass meadows (Posidonia oceanica) distribution and trajectories of change. Scientific reports, 5.
8.58912	38.9376	Sardinia6	Italy	Telesca, L., Belluscio, A., Criscoli, A., Ardizzone, G., Apostolaki, E. T., Fraschetti, S., ... & Alagna, A. (2015). Seagrass meadows (Posidonia oceanica) distribution and trajectories of change. Scientific reports, 5.
8.97806	38.9445	Sardinia	Italy	Telesca, L., Belluscio, A., Criscoli, A., Ardizzone, G., Apostolaki, E. T., Fraschetti, S., ... & Alagna, A. (2015). Seagrass meadows (Posidonia oceanica) distribution and trajectories of change. Scientific reports, 5.
9.04359	39.1544	Sardinia7	Italy	Telesca, L., Belluscio, A., Criscoli, A., Ardizzone, G., Apostolaki, E. T., Fraschetti, S., ... & Alagna, A. (2015). Seagrass meadows (Posidonia oceanica) distribution and trajectories of change. Scientific reports, 5.
9.30455	39.1955	Sardinia8	Italy	Telesca, L., Belluscio, A., Criscoli, A., Ardizzone, G., Apostolaki, E. T., Fraschetti, S., ... & Alagna, A. (2015). Seagrass meadows (Posidonia oceanica) distribution and trajectories of change. Scientific reports, 5.
9.63784	39.4159	Sardinia9	Italy	Telesca, L., Belluscio, A., Criscoli, A., Ardizzone, G., Apostolaki, E. T., Fraschetti, S., ... & Alagna, A. (2015). Seagrass meadows (Posidonia oceanica) distribution and trajectories of change. Scientific reports, 5.
9.69371	39.8127	Sardinia10	Italy	Telesca, L., Belluscio, A., Criscoli, A., Ardizzone, G., Apostolaki, E. T., Fraschetti, S., ... & Alagna, A. (2015). Seagrass meadows (Posidonia oceanica) distribution and trajectories of change. Scientific reports, 5.
9.74174	40.0987	Sardinia11	Italy	Telesca, L., Belluscio, A., Criscoli, A., Ardizzone, G., Apostolaki, E. T., Fraschetti, S., ... & Alagna, A. (2015). Seagrass meadows (Posidonia oceanica) distribution and trajectories of change. Scientific reports, 5.
9.83683	40.4975	Sardinia12	Italy	Telesca, L., Belluscio, A., Criscoli, A., Ardizzone, G., Apostolaki, E. T., Fraschetti, S., ... & Alagna, A. (2015). Seagrass meadows (Posidonia oceanica) distribution and trajectories of change. Scientific reports, 5.
9.71401	40.7754	Sardinia13	Italy	Telesca, L., Belluscio, A., Criscoli, A., Ardizzone, G., Apostolaki, E. T., Fraschetti, S., ... & Alagna, A. (2015). Seagrass meadows (Posidonia oceanica) distribution and trajectories of change. Scientific reports, 5.
9.58292	41.1116	Sardinia14	Italy	Telesca, L., Belluscio, A., Criscoli, A., Ardizzone, G., Apostolaki, E. T., Fraschetti, S., ... & Alagna, A. (2015). Seagrass meadows (Posidonia oceanica) distribution and trajectories of change. Scientific reports, 5.
2.44812	36.6134	Algeria	Algeria	Telesca, L., Belluscio, A., Criscoli, A., Ardizzone, G., Apostolaki, E. T., Fraschetti, S., ... & Alagna, A. (2015). Seagrass meadows (Posidonia oceanica) distribution and trajectories of change. Scientific reports, 5.
2.5622	36.6055	Algeria2	Algeria	Telesca, L., Belluscio, A., Criscoli, A., Ardizzone, G., Apostolaki, E. T., Fraschetti, S., ... & Alagna, A. (2015). Seagrass meadows (Posidonia oceanica) distribution and trajectories of change. Scientific reports, 5.
2.67201	36.6508	Algeria3	Algeria	Telesca, L., Belluscio, A., Criscoli, A., Ardizzone, G., Apostolaki, E. T., Fraschetti, S., ... & Alagna, A. (2015). Seagrass meadows (Posidonia oceanica) distribution and trajectories of change. Scientific reports, 5.
2.99249	36.8314	Algeria4	Algeria	Telesca, L., Belluscio, A., Criscoli, A., Ardizzone, G., Apostolaki, E. T., Fraschetti, S., ... & Alagna, A. (2015). Seagrass meadows (Posidonia oceanica) distribution and trajectories of change. Scientific reports, 5.
3.28406	36.8121	Algeria5	Algeria	Telesca, L., Belluscio, A., Criscoli, A., Ardizzone, G., Apostolaki, E. T., Fraschetti, S., ... & Alagna, A. (2015). Seagrass meadows (Posidonia oceanica) distribution and trajectories of change. Scientific reports, 5.
14.4381	36.8137	Sicily	Italy	Telesca, L., Belluscio, A., Criscoli, A., Ardizzone, G., Apostolaki, E. T., Fraschetti, S., ... & Alagna, A. (2015). Seagrass meadows (Posidonia oceanica) distribution and trajectories of change. Scientific reports, 5.
14.9262	36.6873	Sicily2	Italy	Telesca, L., Belluscio, A., Criscoli, A., Ardizzone, G., Apostolaki, E. T., Fraschetti, S., ... & Alagna, A. (2015). Seagrass meadows (Posidonia oceanica) distribution and trajectories of change. Scientific reports, 5.
15.1327	36.8189	Sicily3	Italy	Telesca, L., Belluscio, A., Criscoli, A., Ardizzone, G., Apostolaki, E. T., Fraschetti, S., ... & Alagna, A. (2015). Seagrass meadows (Posidonia oceanica) distribution and trajectories of change. Scientific reports, 5.
15.3215	37.0586	Sicily4	Italy	Telesca, L., Belluscio, A., Criscoli, A., Ardizzone, G., Apostolaki, E. T., Fraschetti, S., ... & Alagna, A. (2015). Seagrass meadows (Posidonia oceanica) distribution and trajectories of change. Scientific reports, 5.
15.161	37.544	Sicily5	Italy	Telesca, L., Belluscio, A., Criscoli, A., Ardizzone, G., Apostolaki, E. T., Fraschetti, S., ... & Alagna, A. (2015). Seagrass meadows (Posidonia oceanica) distribution and trajectories of change. Scientific reports, 5.
13.4099	38.1184	Sicily6	Italy	Telesca, L., Belluscio, A., Criscoli, A., Ardizzone, G., Apostolaki, E. T., Fraschetti, S., ... & Alagna, A. (2015). Seagrass meadows (Posidonia oceanica) distribution and trajectories of change. Scientific reports, 5.
13.1395	38.1932	Sicily8	Italy	Telesca, L., Belluscio, A., Criscoli, A., Ardizzone, G., Apostolaki, E. T., Fraschetti, S., ... & Alagna, A. (2015). Seagrass meadows (Posidonia oceanica) distribution and trajectories of change. Scientific reports, 5.
12.8098	38.1123	Sicily7	Italy	Telesca, L., Belluscio, A., Criscoli, A., Ardizzone, G., Apostolaki, E. T., Fraschetti, S., ... & Alagna, A. (2015). Seagrass meadows (Posidonia oceanica) distribution and trajectories of change. Scientific reports, 5.
12.6123	38.0802	Sicily9	Italy	Telesca, L., Belluscio, A., Criscoli, A., Ardizzone, G., Apostolaki, E. T., Fraschetti, S., ... & Alagna, A. (2015). Seagrass meadows (Posidonia oceanica) distribution and trajectories of change. Scientific reports, 5.
12.4768	37.9674	Sicily10	Italy	Telesca, L., Belluscio, A., Criscoli, A., Ardizzone, G., Apostolaki, E. T., Fraschetti, S., ... & Alagna, A. (2015). Seagrass meadows (Posidonia oceanica) distribution and trajectories of change. Scientific reports, 5.
12.4258	37.832	Sicily11	Italy	Telesca, L., Belluscio, A., Criscoli, A., Ardizzone, G., Apostolaki, E. T., Fraschetti, S., ... & Alagna, A. (2015). Seagrass meadows (Posidonia oceanica) distribution and trajectories of change. Scientific reports, 5.
12.4483	37.7268	Sicily12	Italy	Telesca, L., Belluscio, A., Criscoli, A., Ardizzone, G., Apostolaki, E. T., Fraschetti, S., ... & Alagna, A. (2015). Seagrass meadows (Posidonia oceanica) distribution and trajectories of change. Scientific reports, 5.
12.5901	37.6336	Sicily13	Italy	Telesca, L., Belluscio, A., Criscoli, A., Ardizzone, G., Apostolaki, E. T., Fraschetti, S., ... & Alagna, A. (2015). Seagrass meadows (Posidonia oceanica) distribution and trajectories of change. Scientific reports, 5.
12.7619	37.5616	Sicily14	Italy	Telesca, L., Belluscio, A., Criscoli, A., Ardizzone, G., Apostolaki, E. T., Fraschetti, S., ... & Alagna, A. (2015). Seagrass meadows (Posidonia oceanica) distribution and trajectories of change. Scientific reports, 5.
12.9543	37.5426	Sicily15	Italy	Telesca, L., Belluscio, A., Criscoli, A., Ardizzone, G., Apostolaki, E. T., Fraschetti, S., ... & Alagna, A. (2015). Seagrass meadows (Posidonia oceanica) distribution and trajectories of change. Scientific reports, 5.
13.1712	37.4519	Sicily16	Italy	Telesca, L., Belluscio, A., Criscoli, A., Ardizzone, G., Apostolaki, E. T., Fraschetti, S., ... & Alagna, A. (2015). Seagrass meadows (Posidonia oceanica) distribution and trajectories of change. Scientific reports, 5.
13.3317	37.336	Sicily17	Italy	Telesca, L., Belluscio, A., Criscoli, A., Ardizzone, G., Apostolaki, E. T., Fraschetti, S., ... & Alagna, A. (2015). Seagrass meadows (Posidonia oceanica) distribution and trajectories of change. Scientific reports, 5.
13.5474	37.2622	Sicily18	Italy	Telesca, L., Belluscio, A., Criscoli, A., Ardizzone, G., Apostolaki, E. T., Fraschetti, S., ... & Alagna, A. (2015). Seagrass meadows (Posidonia oceanica) distribution and trajectories of change. Scientific reports, 5.
13.4245	32.8865	Lybia	Lybia	Telesca, L., Belluscio, A., Criscoli, A., Ardizzone, G., Apostolaki, E. T., Fraschetti, S., ... & Alagna, A. (2015). Seagrass meadows (Posidonia oceanica) distribution and trajectories of change. Scientific reports, 5.
13.5988	32.8124	Lybia2	Lybia	Telesca, L., Belluscio, A., Criscoli, A., Ardizzone, G., Apostolaki, E. T., Fraschetti, S., ... & Alagna, A. (2015). Seagrass meadows (Posidonia oceanica) distribution and trajectories of change. Scientific reports, 5.
13.7477	32.8065	Lybia3	Lybia	Telesca, L., Belluscio, A., Criscoli, A., Ardizzone, G., Apostolaki, E. T., Fraschetti, S., ... & Alagna, A. (2015). Seagrass meadows (Posidonia oceanica) distribution and trajectories of change. Scientific reports, 5.
20.0388	32.1302	Lybia4	Lybia	Telesca, L., Belluscio, A., Criscoli, A., Ardizzone, G., Apostolaki, E. T., Fraschetti, S., ... & Alagna, A. (2015). Seagrass meadows (Posidonia oceanica) distribution and trajectories of change. Scientific reports, 5.
20.4631	32.5055	Lybia5	Lybia	Telesca, L., Belluscio, A., Criscoli, A., Ardizzone, G., Apostolaki, E. T., Fraschetti, S., ... & Alagna, A. (2015). Seagrass meadows (Posidonia oceanica) distribution and trajectories of change. Scientific reports, 5.
21.2941	32.8031	Lybia6	Lybia	Telesca, L., Belluscio, A., Criscoli, A., Ardizzone, G., Apostolaki, E. T., Fraschetti, S., ... & Alagna, A. (2015). Seagrass meadows (Posidonia oceanica) distribution and trajectories of change. Scientific reports, 5.
21.6312	32.9377	Lybia7	Lybia	Telesca, L., Belluscio, A., Criscoli, A., Ardizzone, G., Apostolaki, E. T., Fraschetti, S., ... & Alagna, A. (2015). Seagrass meadows (Posidonia oceanica) distribution and trajectories of change. Scientific reports, 5.
21.7103	32.946	Lybia8	Lybia	Telesca, L., Belluscio, A., Criscoli, A., Ardizzone, G., Apostolaki, E. T., Fraschetti, S., ... & Alagna, A. (2015). Seagrass meadows (Posidonia oceanica) distribution and trajectories of change. Scientific reports, 5.
22.1893	32.9097	Lybia9	Lybia	Telesca, L., Belluscio, A., Criscoli, A., Ardizzone, G., Apostolaki, E. T., Fraschetti, S., ... & Alagna, A. (2015). Seagrass meadows (Posidonia oceanica) distribution and trajectories of change. Scientific reports, 5.
23.1597	32.3828	Lybia10	Lybia	Telesca, L., Belluscio, A., Criscoli, A., Ardizzone, G., Apostolaki, E. T., Fraschetti, S., ... & Alagna, A. (2015). Seagrass meadows (Posidonia oceanica) distribution and trajectories of change. Scientific reports, 5.
23.3049	32.2307	Lybia11	Lybia	Telesca, L., Belluscio, A., Criscoli, A., Ardizzone, G., Apostolaki, E. T., Fraschetti, S., ... & Alagna, A. (2015). Seagrass meadows (Posidonia oceanica) distribution and trajectories of change. Scientific reports, 5.
24.0214	32.067	Lybia12	Lybia	Telesca, L., Belluscio, A., Criscoli, A., Ardizzone, G., Apostolaki, E. T., Fraschetti, S., ... & Alagna, A. (2015). Seagrass meadows (Posidonia oceanica) distribution and trajectories of change. Scientific reports, 5.
16.1309	38.7275	Italy	Italy	Telesca, L., Belluscio, A., Criscoli, A., Ardizzone, G., Apostolaki, E. T., Fraschetti, S., ... & Alagna, A. (2015). Seagrass meadows (Posidonia oceanica) distribution and trajectories of change. Scientific reports, 5.
16.0697	38.728	Italy2	Italy	Telesca, L., Belluscio, A., Criscoli, A., Ardizzone, G., Apostolaki, E. T., Fraschetti, S., ... & Alagna, A. (2015). Seagrass meadows (Posidonia oceanica) distribution and trajectories of change. Scientific reports, 5.
15.9632	38.7189	Italy3	Italy	Telesca, L., Belluscio, A., Criscoli, A., Ardizzone, G., Apostolaki, E. T., Fraschetti, S., ... & Alagna, A. (2015). Seagrass meadows (Posidonia oceanica) distribution and trajectories of change. Scientific reports, 5.
15.8824	38.6858	Italy4	Italy	Telesca, L., Belluscio, A., Criscoli, A., Ardizzone, G., Apostolaki, E. T., Fraschetti, S., ... & Alagna, A. (2015). Seagrass meadows (Posidonia oceanica) distribution and trajectories of change. Scientific reports, 5.
15.8156	38.6267	Italy4	Italy	Telesca, L., Belluscio, A., Criscoli, A., Ardizzone, G., Apostolaki, E. T., Fraschetti, S., ... & Alagna, A. (2015). Seagrass meadows (Posidonia oceanica) distribution and trajectories of change. Scientific reports, 5.
15.9192	38.546	Italy5	Italy	Telesca, L., Belluscio, A., Criscoli, A., Ardizzone, G., Apostolaki, E. T., Fraschetti, S., ... & Alagna, A. (2015). Seagrass meadows (Posidonia oceanica) distribution and trajectories of change. Scientific reports, 5.
15.8346	38.3672	Italy7	Italy	Telesca, L., Belluscio, A., Criscoli, A., Ardizzone, G., Apostolaki, E. T., Fraschetti, S., ... & Alagna, A. (2015). Seagrass meadows (Posidonia oceanica) distribution and trajectories of change. Scientific reports, 5.
15.7254	38.2587	Italy6	Italy	Telesca, L., Belluscio, A., Criscoli, A., Ardizzone, G., Apostolaki, E. T., Fraschetti, S., ... & Alagna, A. (2015). Seagrass meadows (Posidonia oceanica) distribution and trajectories of change. Scientific reports, 5.
15.6796	38.2554	Italy8	Italy	Telesca, L., Belluscio, A., Criscoli, A., Ardizzone, G., Apostolaki, E. T., Fraschetti, S., ... & Alagna, A. (2015). Seagrass meadows (Posidonia oceanica) distribution and trajectories of change. Scientific reports, 5.
15.6538	38.247	Italy9	Italy	Telesca, L., Belluscio, A., Criscoli, A., Ardizzone, G., Apostolaki, E. T., Fraschetti, S., ... & Alagna, A. (2015). Seagrass meadows (Posidonia oceanica) distribution and trajectories of change. Scientific reports, 5.
15.6443	38.1504	Italy10	Italy	Telesca, L., Belluscio, A., Criscoli, A., Ardizzone, G., Apostolaki, E. T., Fraschetti, S., ... & Alagna, A. (2015). Seagrass meadows (Posidonia oceanica) distribution and trajectories of change. Scientific reports, 5.
15.6358	38.0638	Italy11	Italy	Telesca, L., Belluscio, A., Criscoli, A., Ardizzone, G., Apostolaki, E. T., Fraschetti, S., ... & Alagna, A. (2015). Seagrass meadows (Posidonia oceanica) distribution and trajectories of change. Scientific reports, 5.
15.6369	38.0279	Italy12	Italy	Telesca, L., Belluscio, A., Criscoli, A., Ardizzone, G., Apostolaki, E. T., Fraschetti, S., ... & Alagna, A. (2015). Seagrass meadows (Posidonia oceanica) distribution and trajectories of change. Scientific reports, 5.
15.8096	37.9148	Italy13	Italy	Telesca, L., Belluscio, A., Criscoli, A., Ardizzone, G., Apostolaki, E. T., Fraschetti, S., ... & Alagna, A. (2015). Seagrass meadows (Posidonia oceanica) distribution and trajectories of change. Scientific reports, 5.
15.9403	37.9139	Italy14	Italy	Telesca, L., Belluscio, A., Criscoli, A., Ardizzone, G., Apostolaki, E. T., Fraschetti, S., ... & Alagna, A. (2015). Seagrass meadows (Posidonia oceanica) distribution and trajectories of change. Scientific reports, 5.
16.0053	37.9053	Italy15	Italy	Telesca, L., Belluscio, A., Criscoli, A., Ardizzone, G., Apostolaki, E. T., Fraschetti, S., ... & Alagna, A. (2015). Seagrass meadows (Posidonia oceanica) distribution and trajectories of change. Scientific reports, 5.
16.0874	37.9291	Italy16	Italy	Telesca, L., Belluscio, A., Criscoli, A., Ardizzone, G., Apostolaki, E. T., Fraschetti, S., ... & Alagna, A. (2015). Seagrass meadows (Posidonia oceanica) distribution and trajectories of change. Scientific reports, 5.
16.1293	37.9853	Italy17	Italy	Telesca, L., Belluscio, A., Criscoli, A., Ardizzone, G., Apostolaki, E. T., Fraschetti, S., ... & Alagna, A. (2015). Seagrass meadows (Posidonia oceanica) distribution and trajectories of change. Scientific reports, 5.
17.0411	38.9037	Italy18	Italy	Telesca, L., Belluscio, A., Criscoli, A., Ardizzone, G., Apostolaki, E. T., Fraschetti, S., ... & Alagna, A. (2015). Seagrass meadows (Posidonia oceanica) distribution and trajectories of change. Scientific reports, 5.
17.1774	38.9676	Italy19	Italy	Telesca, L., Belluscio, A., Criscoli, A., Ardizzone, G., Apostolaki, E. T., Fraschetti, S., ... & Alagna, A. (2015). Seagrass meadows (Posidonia oceanica) distribution and trajectories of change. Scientific reports, 5.
17.1502	39.0798	Italy20	Italy	Telesca, L., Belluscio, A., Criscoli, A., Ardizzone, G., Apostolaki, E. T., Fraschetti, S., ... & Alagna, A. (2015). Seagrass meadows (Posidonia oceanica) distribution and trajectories of change. Scientific reports, 5.
17.1317	39.4207	Italy21	Italy	Telesca, L., Belluscio, A., Criscoli, A., Ardizzone, G., Apostolaki, E. T., Fraschetti, S., ... & Alagna, A. (2015). Seagrass meadows (Posidonia oceanica) distribution and trajectories of change. Scientific reports, 5.
17.0207	39.4934	Italy22	Italy	Telesca, L., Belluscio, A., Criscoli, A., Ardizzone, G., Apostolaki, E. T., Fraschetti, S., ... & Alagna, A. (2015). Seagrass meadows (Posidonia oceanica) distribution and trajectories of change. Scientific reports, 5.
16.8586	39.5611	Italy23	Italy	Telesca, L., Belluscio, A., Criscoli, A., Ardizzone, G., Apostolaki, E. T., Fraschetti, S., ... & Alagna, A. (2015). Seagrass meadows (Posidonia oceanica) distribution and trajectories of change. Scientific reports, 5.
16.7292	39.6269	Italy24	Italy	Telesca, L., Belluscio, A., Criscoli, A., Ardizzone, G., Apostolaki, E. T., Fraschetti, S., ... & Alagna, A. (2015). Seagrass meadows (Posidonia oceanica) distribution and trajectories of change. Scientific reports, 5.
16.5338	39.7347	Italy25	Italy	Telesca, L., Belluscio, A., Criscoli, A., Ardizzone, G., Apostolaki, E. T., Fraschetti, S., ... & Alagna, A. (2015). Seagrass meadows (Posidonia oceanica) distribution and trajectories of change. Scientific reports, 5.
16.5007	39.7904	Italy26	Italy	Telesca, L., Belluscio, A., Criscoli, A., Ardizzone, G., Apostolaki, E. T., Fraschetti, S., ... & Alagna, A. (2015). Seagrass meadows (Posidonia oceanica) distribution and trajectories of change. Scientific reports, 5.
16.6372	39.9335	Italy27	Italy	Telesca, L., Belluscio, A., Criscoli, A., Ardizzone, G., Apostolaki, E. T., Fraschetti, S., ... & Alagna, A. (2015). Seagrass meadows (Posidonia oceanica) distribution and trajectories of change. Scientific reports, 5.
16.6246	40.0112	Italy28	Italy	Telesca, L., Belluscio, A., Criscoli, A., Ardizzone, G., Apostolaki, E. T., Fraschetti, S., ... & Alagna, A. (2015). Seagrass meadows (Posidonia oceanica) distribution and trajectories of change. Scientific reports, 5.
16.6359	40.0974	Italy29	Italy	Telesca, L., Belluscio, A., Criscoli, A., Ardizzone, G., Apostolaki, E. T., Fraschetti, S., ... & Alagna, A. (2015). Seagrass meadows (Posidonia oceanica) distribution and trajectories of change. Scientific reports, 5.
17.1831	40.411	Italy30	Italy	Telesca, L., Belluscio, A., Criscoli, A., Ardizzone, G., Apostolaki, E. T., Fraschetti, S., ... & Alagna, A. (2015). Seagrass meadows (Posidonia oceanica) distribution and trajectories of change. Scientific reports, 5.
17.3073	40.3522	Italy31	Italy	Telesca, L., Belluscio, A., Criscoli, A., Ardizzone, G., Apostolaki, E. T., Fraschetti, S., ... & Alagna, A. (2015). Seagrass meadows (Posidonia oceanica) distribution and trajectories of change. Scientific reports, 5.
17.4152	40.3191	Italy32	Italy	Telesca, L., Belluscio, A., Criscoli, A., Ardizzone, G., Apostolaki, E. T., Fraschetti, S., ... & Alagna, A. (2015). Seagrass meadows (Posidonia oceanica) distribution and trajectories of change. Scientific reports, 5.
17.5207	40.2856	Italy33	Italy	Telesca, L., Belluscio, A., Criscoli, A., Ardizzone, G., Apostolaki, E. T., Fraschetti, S., ... & Alagna, A. (2015). Seagrass meadows (Posidonia oceanica) distribution and trajectories of change. Scientific reports, 5.
17.6814	40.2947	Italy34	Italy	Telesca, L., Belluscio, A., Criscoli, A., Ardizzone, G., Apostolaki, E. T., Fraschetti, S., ... & Alagna, A. (2015). Seagrass meadows (Posidonia oceanica) distribution and trajectories of change. Scientific reports, 5.
17.8692	40.2601	Italy35	Italy	Telesca, L., Belluscio, A., Criscoli, A., Ardizzone, G., Apostolaki, E. T., Fraschetti, S., ... & Alagna, A. (2015). Seagrass meadows (Posidonia oceanica) distribution and trajectories of change. Scientific reports, 5.
17.9135	40.1887	Italy36	Italy	Telesca, L., Belluscio, A., Criscoli, A., Ardizzone, G., Apostolaki, E. T., Fraschetti, S., ... & Alagna, A. (2015). Seagrass meadows (Posidonia oceanica) distribution and trajectories of change. Scientific reports, 5.
17.9832	40.0737	Italy37	Italy	Telesca, L., Belluscio, A., Criscoli, A., Ardizzone, G., Apostolaki, E. T., Fraschetti, S., ... & Alagna, A. (2015). Seagrass meadows (Posidonia oceanica) distribution and trajectories of change. Scientific reports, 5.
17.9808	40.0455	Italy38	Italy	Telesca, L., Belluscio, A., Criscoli, A., Ardizzone, G., Apostolaki, E. T., Fraschetti, S., ... & Alagna, A. (2015). Seagrass meadows (Posidonia oceanica) distribution and trajectories of change. Scientific reports, 5.
18.0116	39.9513	Italy39	Italy	Telesca, L., Belluscio, A., Criscoli, A., Ardizzone, G., Apostolaki, E. T., Fraschetti, S., ... & Alagna, A. (2015). Seagrass meadows (Posidonia oceanica) distribution and trajectories of change. Scientific reports, 5.
18.0901	39.8791	Italy40	Italy	Telesca, L., Belluscio, A., Criscoli, A., Ardizzone, G., Apostolaki, E. T., Fraschetti, S., ... & Alagna, A. (2015). Seagrass meadows (Posidonia oceanica) distribution and trajectories of change. Scientific reports, 5.
18.3271	39.7963	Italy41	Italy	Telesca, L., Belluscio, A., Criscoli, A., Ardizzone, G., Apostolaki, E. T., Fraschetti, S., ... & Alagna, A. (2015). Seagrass meadows (Posidonia oceanica) distribution and trajectories of change. Scientific reports, 5.
18.5224	40.1237	Italy42	Italy	Telesca, L., Belluscio, A., Criscoli, A., Ardizzone, G., Apostolaki, E. T., Fraschetti, S., ... & Alagna, A. (2015). Seagrass meadows (Posidonia oceanica) distribution and trajectories of change. Scientific reports, 5.
18.4721	40.2321	Italy43	Italy	Telesca, L., Belluscio, A., Criscoli, A., Ardizzone, G., Apostolaki, E. T., Fraschetti, S., ... & Alagna, A. (2015). Seagrass meadows (Posidonia oceanica) distribution and trajectories of change. Scientific reports, 5.
18.3821	40.3351	Italy44	Italy	Telesca, L., Belluscio, A., Criscoli, A., Ardizzone, G., Apostolaki, E. T., Fraschetti, S., ... & Alagna, A. (2015). Seagrass meadows (Posidonia oceanica) distribution and trajectories of change. Scientific reports, 5.
18.2736	40.4213	Italy45	Italy	Telesca, L., Belluscio, A., Criscoli, A., Ardizzone, G., Apostolaki, E. T., Fraschetti, S., ... & Alagna, A. (2015). Seagrass meadows (Posidonia oceanica) distribution and trajectories of change. Scientific reports, 5.
18.0957	40.5298	Italy46	Italy	Telesca, L., Belluscio, A., Criscoli, A., Ardizzone, G., Apostolaki, E. T., Fraschetti, S., ... & Alagna, A. (2015). Seagrass meadows (Posidonia oceanica) distribution and trajectories of change. Scientific reports, 5.
17.9904	40.6584	Italy47	Italy	Telesca, L., Belluscio, A., Criscoli, A., Ardizzone, G., Apostolaki, E. T., Fraschetti, S., ... & Alagna, A. (2015). Seagrass meadows (Posidonia oceanica) distribution and trajectories of change. Scientific reports, 5.
17.8134	40.726	Italy48	Italy	Telesca, L., Belluscio, A., Criscoli, A., Ardizzone, G., Apostolaki, E. T., Fraschetti, S., ... & Alagna, A. (2015). Seagrass meadows (Posidonia oceanica) distribution and trajectories of change. Scientific reports, 5.
17.5709	40.805	Italy49	Italy	Telesca, L., Belluscio, A., Criscoli, A., Ardizzone, G., Apostolaki, E. T., Fraschetti, S., ... & Alagna, A. (2015). Seagrass meadows (Posidonia oceanica) distribution and trajectories of change. Scientific reports, 5.
17.2406	41.0034	Italy50	Italy	Telesca, L., Belluscio, A., Criscoli, A., Ardizzone, G., Apostolaki, E. T., Fraschetti, S., ... & Alagna, A. (2015). Seagrass meadows (Posidonia oceanica) distribution and trajectories of change. Scientific reports, 5.
16.9548	41.1166	Italy51	Italy	Telesca, L., Belluscio, A., Criscoli, A., Ardizzone, G., Apostolaki, E. T., Fraschetti, S., ... & Alagna, A. (2015). Seagrass meadows (Posidonia oceanica) distribution and trajectories of change. Scientific reports, 5.
13.5619	45.1262	Croacia	Croatia	Telesca, L., Belluscio, A., Criscoli, A., Ardizzone, G., Apostolaki, E. T., Fraschetti, S., ... & Alagna, A. (2015). Seagrass meadows (Posidonia oceanica) distribution and trajectories of change. Scientific reports, 5.
13.8888	44.7723	Croacia2	Croatia	Telesca, L., Belluscio, A., Criscoli, A., Ardizzone, G., Apostolaki, E. T., Fraschetti, S., ... & Alagna, A. (2015). Seagrass meadows (Posidonia oceanica) distribution and trajectories of change. Scientific reports, 5.
13.9992	44.8228	Croacia3	Croatia	Telesca, L., Belluscio, A., Criscoli, A., Ardizzone, G., Apostolaki, E. T., Fraschetti, S., ... & Alagna, A. (2015). Seagrass meadows (Posidonia oceanica) distribution and trajectories of change. Scientific reports, 5.
14.372	44.4943	Croacia4	Croatia	Telesca, L., Belluscio, A., Criscoli, A., Ardizzone, G., Apostolaki, E. T., Fraschetti, S., ... & Alagna, A. (2015). Seagrass meadows (Posidonia oceanica) distribution and trajectories of change. Scientific reports, 5.
14.9669	44.3582	Croacia5	Croatia	Telesca, L., Belluscio, A., Criscoli, A., Ardizzone, G., Apostolaki, E. T., Fraschetti, S., ... & Alagna, A. (2015). Seagrass meadows (Posidonia oceanica) distribution and trajectories of change. Scientific reports, 5.
15.0236	43.9825	Croacia6	Croatia	Telesca, L., Belluscio, A., Criscoli, A., Ardizzone, G., Apostolaki, E. T., Fraschetti, S., ... & Alagna, A. (2015). Seagrass meadows (Posidonia oceanica) distribution and trajectories of change. Scientific reports, 5.
15.4753	43.8783	Croacia7	Croatia	Telesca, L., Belluscio, A., Criscoli, A., Ardizzone, G., Apostolaki, E. T., Fraschetti, S., ... & Alagna, A. (2015). Seagrass meadows (Posidonia oceanica) distribution and trajectories of change. Scientific reports, 5.
15.8744	43.635	Croacia8	Croatia	Telesca, L., Belluscio, A., Criscoli, A., Ardizzone, G., Apostolaki, E. T., Fraschetti, S., ... & Alagna, A. (2015). Seagrass meadows (Posidonia oceanica) distribution and trajectories of change. Scientific reports, 5.
16.8067	42.7315	Croacia9	Croatia	Telesca, L., Belluscio, A., Criscoli, A., Ardizzone, G., Apostolaki, E. T., Fraschetti, S., ... & Alagna, A. (2015). Seagrass meadows (Posidonia oceanica) distribution and trajectories of change. Scientific reports, 5.
18.5537	42.3844	Montenegro	Montenegro	Telesca, L., Belluscio, A., Criscoli, A., Ardizzone, G., Apostolaki, E. T., Fraschetti, S., ... & Alagna, A. (2015). Seagrass meadows (Posidonia oceanica) distribution and trajectories of change. Scientific reports, 5.
18.7167	42.2883	Montenegro2	Montenegro	Telesca, L., Belluscio, A., Criscoli, A., Ardizzone, G., Apostolaki, E. T., Fraschetti, S., ... & Alagna, A. (2015). Seagrass meadows (Posidonia oceanica) distribution and trajectories of change. Scientific reports, 5.
19.1743	41.9231	Montenegro3	Montenegro	Telesca, L., Belluscio, A., Criscoli, A., Ardizzone, G., Apostolaki, E. T., Fraschetti, S., ... & Alagna, A. (2015). Seagrass meadows (Posidonia oceanica) distribution and trajectories of change. Scientific reports, 5.
19.1304	42.0117	Montenegro4	Montenegro	Telesca, L., Belluscio, A., Criscoli, A., Ardizzone, G., Apostolaki, E. T., Fraschetti, S., ... & Alagna, A. (2015). Seagrass meadows (Posidonia oceanica) distribution and trajectories of change. Scientific reports, 5.
18.8814	42.2404	Montenegro5	Montenegro	Telesca, L., Belluscio, A., Criscoli, A., Ardizzone, G., Apostolaki, E. T., Fraschetti, S., ... & Alagna, A. (2015). Seagrass meadows (Posidonia oceanica) distribution and trajectories of change. Scientific reports, 5.
18.9235	42.199	Montenegro6	Montenegro	Telesca, L., Belluscio, A., Criscoli, A., Ardizzone, G., Apostolaki, E. T., Fraschetti, S., ... & Alagna, A. (2015). Seagrass meadows (Posidonia oceanica) distribution and trajectories of change. Scientific reports, 5.
18.9959	42.1509	Montenegro7	Montenegro	Telesca, L., Belluscio, A., Criscoli, A., Ardizzone, G., Apostolaki, E. T., Fraschetti, S., ... & Alagna, A. (2015). Seagrass meadows (Posidonia oceanica) distribution and trajectories of change. Scientific reports, 5.
19.4661	41.5887	Kosovo	Kosovo	Telesca, L., Belluscio, A., Criscoli, A., Ardizzone, G., Apostolaki, E. T., Fraschetti, S., ... & Alagna, A. (2015). Seagrass meadows (Posidonia oceanica) distribution and trajectories of change. Scientific reports, 5.
19.404	41.3657	Kosovo2	Kosovo	Telesca, L., Belluscio, A., Criscoli, A., Ardizzone, G., Apostolaki, E. T., Fraschetti, S., ... & Alagna, A. (2015). Seagrass meadows (Posidonia oceanica) distribution and trajectories of change. Scientific reports, 5.
19.4481	40.4034	Albania	Albania	Telesca, L., Belluscio, A., Criscoli, A., Ardizzone, G., Apostolaki, E. T., Fraschetti, S., ... & Alagna, A. (2015). Seagrass meadows (Posidonia oceanica) distribution and trajectories of change. Scientific reports, 5.
19.6237	40.1243	Albania2	Albania	Telesca, L., Belluscio, A., Criscoli, A., Ardizzone, G., Apostolaki, E. T., Fraschetti, S., ... & Alagna, A. (2015). Seagrass meadows (Posidonia oceanica) distribution and trajectories of change. Scientific reports, 5.
19.8844	39.9718	Albania3	Albania	Telesca, L., Belluscio, A., Criscoli, A., Ardizzone, G., Apostolaki, E. T., Fraschetti, S., ... & Alagna, A. (2015). Seagrass meadows (Posidonia oceanica) distribution and trajectories of change. Scientific reports, 5.
20.0168	39.6686	Albania4	Albania	Telesca, L., Belluscio, A., Criscoli, A., Ardizzone, G., Apostolaki, E. T., Fraschetti, S., ... & Alagna, A. (2015). Seagrass meadows (Posidonia oceanica) distribution and trajectories of change. Scientific reports, 5.
19.9317	39.5512	Greece	Greece	Telesca, L., Belluscio, A., Criscoli, A., Ardizzone, G., Apostolaki, E. T., Fraschetti, S., ... & Alagna, A. (2015). Seagrass meadows (Posidonia oceanica) distribution and trajectories of change. Scientific reports, 5.
20.2695	39.3513	Greece2	Greece	Telesca, L., Belluscio, A., Criscoli, A., Ardizzone, G., Apostolaki, E. T., Fraschetti, S., ... & Alagna, A. (2015). Seagrass meadows (Posidonia oceanica) distribution and trajectories of change. Scientific reports, 5.
20.4316	39.2644	Greece3	Greece	Telesca, L., Belluscio, A., Criscoli, A., Ardizzone, G., Apostolaki, E. T., Fraschetti, S., ... & Alagna, A. (2015). Seagrass meadows (Posidonia oceanica) distribution and trajectories of change. Scientific reports, 5.
20.4622	39.2377	Greece4	Greece	Telesca, L., Belluscio, A., Criscoli, A., Ardizzone, G., Apostolaki, E. T., Fraschetti, S., ... & Alagna, A. (2015). Seagrass meadows (Posidonia oceanica) distribution and trajectories of change. Scientific reports, 5.
20.5052	39.1918	Greece5	Greece	Telesca, L., Belluscio, A., Criscoli, A., Ardizzone, G., Apostolaki, E. T., Fraschetti, S., ... & Alagna, A. (2015). Seagrass meadows (Posidonia oceanica) distribution and trajectories of change. Scientific reports, 5.
20.5379	39.1638	Greece6	Greece	Telesca, L., Belluscio, A., Criscoli, A., Ardizzone, G., Apostolaki, E. T., Fraschetti, S., ... & Alagna, A. (2015). Seagrass meadows (Posidonia oceanica) distribution and trajectories of change. Scientific reports, 5.
20.5903	39.1125	Greece7	Greece	Telesca, L., Belluscio, A., Criscoli, A., Ardizzone, G., Apostolaki, E. T., Fraschetti, S., ... & Alagna, A. (2015). Seagrass meadows (Posidonia oceanica) distribution and trajectories of change. Scientific reports, 5.
20.7023	38.9619	Greece8	Greece	Telesca, L., Belluscio, A., Criscoli, A., Ardizzone, G., Apostolaki, E. T., Fraschetti, S., ... & Alagna, A. (2015). Seagrass meadows (Posidonia oceanica) distribution and trajectories of change. Scientific reports, 5.
20.9195	38.549	Greece9	Greece	Telesca, L., Belluscio, A., Criscoli, A., Ardizzone, G., Apostolaki, E. T., Fraschetti, S., ... & Alagna, A. (2015). Seagrass meadows (Posidonia oceanica) distribution and trajectories of change. Scientific reports, 5.
21.0062	38.4991	Greece10	Greece	Telesca, L., Belluscio, A., Criscoli, A., Ardizzone, G., Apostolaki, E. T., Fraschetti, S., ... & Alagna, A. (2015). Seagrass meadows (Posidonia oceanica) distribution and trajectories of change. Scientific reports, 5.
21.0644	38.4311	Greece11	Greece	Telesca, L., Belluscio, A., Criscoli, A., Ardizzone, G., Apostolaki, E. T., Fraschetti, S., ... & Alagna, A. (2015). Seagrass meadows (Posidonia oceanica) distribution and trajectories of change. Scientific reports, 5.
20.7611	37.8604	Greece12	Greece	Telesca, L., Belluscio, A., Criscoli, A., Ardizzone, G., Apostolaki, E. T., Fraschetti, S., ... & Alagna, A. (2015). Seagrass meadows (Posidonia oceanica) distribution and trajectories of change. Scientific reports, 5.
20.8785	37.6734	Greece13	Greece	Telesca, L., Belluscio, A., Criscoli, A., Ardizzone, G., Apostolaki, E. T., Fraschetti, S., ... & Alagna, A. (2015). Seagrass meadows (Posidonia oceanica) distribution and trajectories of change. Scientific reports, 5.
20.9659	37.6971	Greece14	Greece	Telesca, L., Belluscio, A., Criscoli, A., Ardizzone, G., Apostolaki, E. T., Fraschetti, S., ... & Alagna, A. (2015). Seagrass meadows (Posidonia oceanica) distribution and trajectories of change. Scientific reports, 5.
21.1602	37.9493	Greece15	Greece	Telesca, L., Belluscio, A., Criscoli, A., Ardizzone, G., Apostolaki, E. T., Fraschetti, S., ... & Alagna, A. (2015). Seagrass meadows (Posidonia oceanica) distribution and trajectories of change. Scientific reports, 5.
21.2707	38.0221	Greece16	Greece	Telesca, L., Belluscio, A., Criscoli, A., Ardizzone, G., Apostolaki, E. T., Fraschetti, S., ... & Alagna, A. (2015). Seagrass meadows (Posidonia oceanica) distribution and trajectories of change. Scientific reports, 5.
21.351	38.1335	Greece17	Greece	Telesca, L., Belluscio, A., Criscoli, A., Ardizzone, G., Apostolaki, E. T., Fraschetti, S., ... & Alagna, A. (2015). Seagrass meadows (Posidonia oceanica) distribution and trajectories of change. Scientific reports, 5.
21.3335	37.6344	Greece18	Greece	Telesca, L., Belluscio, A., Criscoli, A., Ardizzone, G., Apostolaki, E. T., Fraschetti, S., ... & Alagna, A. (2015). Seagrass meadows (Posidonia oceanica) distribution and trajectories of change. Scientific reports, 5.
21.5113	37.5616	Greece19	Greece	Telesca, L., Belluscio, A., Criscoli, A., Ardizzone, G., Apostolaki, E. T., Fraschetti, S., ... & Alagna, A. (2015). Seagrass meadows (Posidonia oceanica) distribution and trajectories of change. Scientific reports, 5.
21.6053	37.4827	Greece20	Greece	Telesca, L., Belluscio, A., Criscoli, A., Ardizzone, G., Apostolaki, E. T., Fraschetti, S., ... & Alagna, A. (2015). Seagrass meadows (Posidonia oceanica) distribution and trajectories of change. Scientific reports, 5.
21.6837	37.3098	Greece21	Greece	Telesca, L., Belluscio, A., Criscoli, A., Ardizzone, G., Apostolaki, E. T., Fraschetti, S., ... & Alagna, A. (2015). Seagrass meadows (Posidonia oceanica) distribution and trajectories of change. Scientific reports, 5.
21.6429	36.9791	Greece23	Greece	Telesca, L., Belluscio, A., Criscoli, A., Ardizzone, G., Apostolaki, E. T., Fraschetti, S., ... & Alagna, A. (2015). Seagrass meadows (Posidonia oceanica) distribution and trajectories of change. Scientific reports, 5.
21.6881	36.7985	Greece22	Greece	Telesca, L., Belluscio, A., Criscoli, A., Ardizzone, G., Apostolaki, E. T., Fraschetti, S., ... & Alagna, A. (2015). Seagrass meadows (Posidonia oceanica) distribution and trajectories of change. Scientific reports, 5.
23.0407	36.6556	Greece24	Greece	Telesca, L., Belluscio, A., Criscoli, A., Ardizzone, G., Apostolaki, E. T., Fraschetti, S., ... & Alagna, A. (2015). Seagrass meadows (Posidonia oceanica) distribution and trajectories of change. Scientific reports, 5.
23.091	37.4151	Greece25	Greece	Telesca, L., Belluscio, A., Criscoli, A., Ardizzone, G., Apostolaki, E. T., Fraschetti, S., ... & Alagna, A. (2015). Seagrass meadows (Posidonia oceanica) distribution and trajectories of change. Scientific reports, 5.
23.2721	37.3735	Greece26	Greece	Telesca, L., Belluscio, A., Criscoli, A., Ardizzone, G., Apostolaki, E. T., Fraschetti, S., ... & Alagna, A. (2015). Seagrass meadows (Posidonia oceanica) distribution and trajectories of change. Scientific reports, 5.
23.5175	37.4677	Greece27	Greece	Telesca, L., Belluscio, A., Criscoli, A., Ardizzone, G., Apostolaki, E. T., Fraschetti, S., ... & Alagna, A. (2015). Seagrass meadows (Posidonia oceanica) distribution and trajectories of change. Scientific reports, 5.
23.312	37.6856	Greece28	Greece	Telesca, L., Belluscio, A., Criscoli, A., Ardizzone, G., Apostolaki, E. T., Fraschetti, S., ... & Alagna, A. (2015). Seagrass meadows (Posidonia oceanica) distribution and trajectories of change. Scientific reports, 5.
23.392	37.7454	Greece29	Greece	Telesca, L., Belluscio, A., Criscoli, A., Ardizzone, G., Apostolaki, E. T., Fraschetti, S., ... & Alagna, A. (2015). Seagrass meadows (Posidonia oceanica) distribution and trajectories of change. Scientific reports, 5.
23.504	37.7816	Greece30	Greece	Telesca, L., Belluscio, A., Criscoli, A., Ardizzone, G., Apostolaki, E. T., Fraschetti, S., ... & Alagna, A. (2015). Seagrass meadows (Posidonia oceanica) distribution and trajectories of change. Scientific reports, 5.
23.5681	37.7541	Greece31	Greece	Telesca, L., Belluscio, A., Criscoli, A., Ardizzone, G., Apostolaki, E. T., Fraschetti, S., ... & Alagna, A. (2015). Seagrass meadows (Posidonia oceanica) distribution and trajectories of change. Scientific reports, 5.
21.9621	38.3905	Greece32	Greece	Telesca, L., Belluscio, A., Criscoli, A., Ardizzone, G., Apostolaki, E. T., Fraschetti, S., ... & Alagna, A. (2015). Seagrass meadows (Posidonia oceanica) distribution and trajectories of change. Scientific reports, 5.
22.2327	38.3448	Greece33	Greece	Telesca, L., Belluscio, A., Criscoli, A., Ardizzone, G., Apostolaki, E. T., Fraschetti, S., ... & Alagna, A. (2015). Seagrass meadows (Posidonia oceanica) distribution and trajectories of change. Scientific reports, 5.
22.6261	38.3354	Greece34	Greece	Telesca, L., Belluscio, A., Criscoli, A., Ardizzone, G., Apostolaki, E. T., Fraschetti, S., ... & Alagna, A. (2015). Seagrass meadows (Posidonia oceanica) distribution and trajectories of change. Scientific reports, 5.
23.1044	38.1795	Greece35	Greece	Telesca, L., Belluscio, A., Criscoli, A., Ardizzone, G., Apostolaki, E. T., Fraschetti, S., ... & Alagna, A. (2015). Seagrass meadows (Posidonia oceanica) distribution and trajectories of change. Scientific reports, 5.
23.8041	37.7884	Greece36	Greece	Telesca, L., Belluscio, A., Criscoli, A., Ardizzone, G., Apostolaki, E. T., Fraschetti, S., ... & Alagna, A. (2015). Seagrass meadows (Posidonia oceanica) distribution and trajectories of change. Scientific reports, 5.
23.8733	37.7594	Greece37	Greece	Telesca, L., Belluscio, A., Criscoli, A., Ardizzone, G., Apostolaki, E. T., Fraschetti, S., ... & Alagna, A. (2015). Seagrass meadows (Posidonia oceanica) distribution and trajectories of change. Scientific reports, 5.
23.8935	37.7234	Greece38	Greece	Telesca, L., Belluscio, A., Criscoli, A., Ardizzone, G., Apostolaki, E. T., Fraschetti, S., ... & Alagna, A. (2015). Seagrass meadows (Posidonia oceanica) distribution and trajectories of change. Scientific reports, 5.
23.9299	37.6763	Greece39	Greece	Telesca, L., Belluscio, A., Criscoli, A., Ardizzone, G., Apostolaki, E. T., Fraschetti, S., ... & Alagna, A. (2015). Seagrass meadows (Posidonia oceanica) distribution and trajectories of change. Scientific reports, 5.
24.0258	37.9555	Greece40	Greece	Telesca, L., Belluscio, A., Criscoli, A., Ardizzone, G., Apostolaki, E. T., Fraschetti, S., ... & Alagna, A. (2015). Seagrass meadows (Posidonia oceanica) distribution and trajectories of change. Scientific reports, 5.
24.0294	38.1214	Greece40	Greece	Telesca, L., Belluscio, A., Criscoli, A., Ardizzone, G., Apostolaki, E. T., Fraschetti, S., ... & Alagna, A. (2015). Seagrass meadows (Posidonia oceanica) distribution and trajectories of change. Scientific reports, 5.
24.0291	38.362	Greece41	Greece	Telesca, L., Belluscio, A., Criscoli, A., Ardizzone, G., Apostolaki, E. T., Fraschetti, S., ... & Alagna, A. (2015). Seagrass meadows (Posidonia oceanica) distribution and trajectories of change. Scientific reports, 5.
24.4292	37.9933	Greece42	Greece	Telesca, L., Belluscio, A., Criscoli, A., Ardizzone, G., Apostolaki, E. T., Fraschetti, S., ... & Alagna, A. (2015). Seagrass meadows (Posidonia oceanica) distribution and trajectories of change. Scientific reports, 5.
24.581	38.0043	Greece43	Greece	Telesca, L., Belluscio, A., Criscoli, A., Ardizzone, G., Apostolaki, E. T., Fraschetti, S., ... & Alagna, A. (2015). Seagrass meadows (Posidonia oceanica) distribution and trajectories of change. Scientific reports, 5.
24.5684	38.1617	Greece44	Greece	Telesca, L., Belluscio, A., Criscoli, A., Ardizzone, G., Apostolaki, E. T., Fraschetti, S., ... & Alagna, A. (2015). Seagrass meadows (Posidonia oceanica) distribution and trajectories of change. Scientific reports, 5.
24.4426	38.1546	Greece45	Greece	Telesca, L., Belluscio, A., Criscoli, A., Ardizzone, G., Apostolaki, E. T., Fraschetti, S., ... & Alagna, A. (2015). Seagrass meadows (Posidonia oceanica) distribution and trajectories of change. Scientific reports, 5.
23.4783	38.8537	Greece46	Greece	Telesca, L., Belluscio, A., Criscoli, A., Ardizzone, G., Apostolaki, E. T., Fraschetti, S., ... & Alagna, A. (2015). Seagrass meadows (Posidonia oceanica) distribution and trajectories of change. Scientific reports, 5.
23.4075	38.5206	Greece47	Greece	Telesca, L., Belluscio, A., Criscoli, A., Ardizzone, G., Apostolaki, E. T., Fraschetti, S., ... & Alagna, A. (2015). Seagrass meadows (Posidonia oceanica) distribution and trajectories of change. Scientific reports, 5.
23.0893	38.701	Greece48	Greece	Telesca, L., Belluscio, A., Criscoli, A., Ardizzone, G., Apostolaki, E. T., Fraschetti, S., ... & Alagna, A. (2015). Seagrass meadows (Posidonia oceanica) distribution and trajectories of change. Scientific reports, 5.
22.853	38.8121	Greece49	Greece	Telesca, L., Belluscio, A., Criscoli, A., Ardizzone, G., Apostolaki, E. T., Fraschetti, S., ... & Alagna, A. (2015). Seagrass meadows (Posidonia oceanica) distribution and trajectories of change. Scientific reports, 5.
23.1259	39.0154	Greece50	Greece	Telesca, L., Belluscio, A., Criscoli, A., Ardizzone, G., Apostolaki, E. T., Fraschetti, S., ... & Alagna, A. (2015). Seagrass meadows (Posidonia oceanica) distribution and trajectories of change. Scientific reports, 5.
22.9358	39.1463	Greece51	Greece	Telesca, L., Belluscio, A., Criscoli, A., Ardizzone, G., Apostolaki, E. T., Fraschetti, S., ... & Alagna, A. (2015). Seagrass meadows (Posidonia oceanica) distribution and trajectories of change. Scientific reports, 5.
23.375	39.1358	Greece52	Greece	Telesca, L., Belluscio, A., Criscoli, A., Ardizzone, G., Apostolaki, E. T., Fraschetti, S., ... & Alagna, A. (2015). Seagrass meadows (Posidonia oceanica) distribution and trajectories of change. Scientific reports, 5.
23.7338	39.0434	Greece53	Greece	Telesca, L., Belluscio, A., Criscoli, A., Ardizzone, G., Apostolaki, E. T., Fraschetti, S., ... & Alagna, A. (2015). Seagrass meadows (Posidonia oceanica) distribution and trajectories of change. Scientific reports, 5.
23.9921	39.1868	Greece54	Greece	Telesca, L., Belluscio, A., Criscoli, A., Ardizzone, G., Apostolaki, E. T., Fraschetti, S., ... & Alagna, A. (2015). Seagrass meadows (Posidonia oceanica) distribution and trajectories of change. Scientific reports, 5.
24.1813	39.4332	Greece55	Greece	Telesca, L., Belluscio, A., Criscoli, A., Ardizzone, G., Apostolaki, E. T., Fraschetti, S., ... & Alagna, A. (2015). Seagrass meadows (Posidonia oceanica) distribution and trajectories of change. Scientific reports, 5.
22.9747	39.5729	Greece56	Greece	Telesca, L., Belluscio, A., Criscoli, A., Ardizzone, G., Apostolaki, E. T., Fraschetti, S., ... & Alagna, A. (2015). Seagrass meadows (Posidonia oceanica) distribution and trajectories of change. Scientific reports, 5.
22.8687	39.7743	Greece57	Greece	Telesca, L., Belluscio, A., Criscoli, A., Ardizzone, G., Apostolaki, E. T., Fraschetti, S., ... & Alagna, A. (2015). Seagrass meadows (Posidonia oceanica) distribution and trajectories of change. Scientific reports, 5.
22.7026	39.969	Greece58	Greece	Telesca, L., Belluscio, A., Criscoli, A., Ardizzone, G., Apostolaki, E. T., Fraschetti, S., ... & Alagna, A. (2015). Seagrass meadows (Posidonia oceanica) distribution and trajectories of change. Scientific reports, 5.
22.807	40.4711	Greece59	Greece	Telesca, L., Belluscio, A., Criscoli, A., Ardizzone, G., Apostolaki, E. T., Fraschetti, S., ... & Alagna, A. (2015). Seagrass meadows (Posidonia oceanica) distribution and trajectories of change. Scientific reports, 5.
23.3004	40.1411	Greece60	Greece	Telesca, L., Belluscio, A., Criscoli, A., Ardizzone, G., Apostolaki, E. T., Fraschetti, S., ... & Alagna, A. (2015). Seagrass meadows (Posidonia oceanica) distribution and trajectories of change. Scientific reports, 5.
23.4319	40.1294	Greece61	Greece	Telesca, L., Belluscio, A., Criscoli, A., Ardizzone, G., Apostolaki, E. T., Fraschetti, S., ... & Alagna, A. (2015). Seagrass meadows (Posidonia oceanica) distribution and trajectories of change. Scientific reports, 5.
23.6941	39.9605	Greece62	Greece	Telesca, L., Belluscio, A., Criscoli, A., Ardizzone, G., Apostolaki, E. T., Fraschetti, S., ... & Alagna, A. (2015). Seagrass meadows (Posidonia oceanica) distribution and trajectories of change. Scientific reports, 5.
23.6582	40.2037	Greece63	Greece	Telesca, L., Belluscio, A., Criscoli, A., Ardizzone, G., Apostolaki, E. T., Fraschetti, S., ... & Alagna, A. (2015). Seagrass meadows (Posidonia oceanica) distribution and trajectories of change. Scientific reports, 5.
23.7391	40.2443	Greece64	Greece	Telesca, L., Belluscio, A., Criscoli, A., Ardizzone, G., Apostolaki, E. T., Fraschetti, S., ... & Alagna, A. (2015). Seagrass meadows (Posidonia oceanica) distribution and trajectories of change. Scientific reports, 5.
24.0232	40.0495	Greece65	Greece	Telesca, L., Belluscio, A., Criscoli, A., Ardizzone, G., Apostolaki, E. T., Fraschetti, S., ... & Alagna, A. (2015). Seagrass meadows (Posidonia oceanica) distribution and trajectories of change. Scientific reports, 5.
23.8407	40.5888	Greece66	Greece	Telesca, L., Belluscio, A., Criscoli, A., Ardizzone, G., Apostolaki, E. T., Fraschetti, S., ... & Alagna, A. (2015). Seagrass meadows (Posidonia oceanica) distribution and trajectories of change. Scientific reports, 5.
23.7282	40.687	Greece67	Greece	Telesca, L., Belluscio, A., Criscoli, A., Ardizzone, G., Apostolaki, E. T., Fraschetti, S., ... & Alagna, A. (2015). Seagrass meadows (Posidonia oceanica) distribution and trajectories of change. Scientific reports, 5.
24.3457	40.8455	Greece68	Greece	Telesca, L., Belluscio, A., Criscoli, A., Ardizzone, G., Apostolaki, E. T., Fraschetti, S., ... & Alagna, A. (2015). Seagrass meadows (Posidonia oceanica) distribution and trajectories of change. Scientific reports, 5.
24.7211	40.8427	Greece69	Greece	Telesca, L., Belluscio, A., Criscoli, A., Ardizzone, G., Apostolaki, E. T., Fraschetti, S., ... & Alagna, A. (2015). Seagrass meadows (Posidonia oceanica) distribution and trajectories of change. Scientific reports, 5.
24.5139	40.6332	Greece70	Greece	Telesca, L., Belluscio, A., Criscoli, A., Ardizzone, G., Apostolaki, E. T., Fraschetti, S., ... & Alagna, A. (2015). Seagrass meadows (Posidonia oceanica) distribution and trajectories of change. Scientific reports, 5.
24.7914	40.7192	Greece71	Greece	Telesca, L., Belluscio, A., Criscoli, A., Ardizzone, G., Apostolaki, E. T., Fraschetti, S., ... & Alagna, A. (2015). Seagrass meadows (Posidonia oceanica) distribution and trajectories of change. Scientific reports, 5.
25.7174	40.4218	Greece72	Greece	Telesca, L., Belluscio, A., Criscoli, A., Ardizzone, G., Apostolaki, E. T., Fraschetti, S., ... & Alagna, A. (2015). Seagrass meadows (Posidonia oceanica) distribution and trajectories of change. Scientific reports, 5.
25.8032	40.8385	Greece73	Greece	Telesca, L., Belluscio, A., Criscoli, A., Ardizzone, G., Apostolaki, E. T., Fraschetti, S., ... & Alagna, A. (2015). Seagrass meadows (Posidonia oceanica) distribution and trajectories of change. Scientific reports, 5.
25.4084	39.9376	Greece74	Greece	Telesca, L., Belluscio, A., Criscoli, A., Ardizzone, G., Apostolaki, E. T., Fraschetti, S., ... & Alagna, A. (2015). Seagrass meadows (Posidonia oceanica) distribution and trajectories of change. Scientific reports, 5.
25.0415	39.5649	Greece75	Greece	Telesca, L., Belluscio, A., Criscoli, A., Ardizzone, G., Apostolaki, E. T., Fraschetti, S., ... & Alagna, A. (2015). Seagrass meadows (Posidonia oceanica) distribution and trajectories of change. Scientific reports, 5.
24.9913	37.8102	Greece76	Greece	Telesca, L., Belluscio, A., Criscoli, A., Ardizzone, G., Apostolaki, E. T., Fraschetti, S., ... & Alagna, A. (2015). Seagrass meadows (Posidonia oceanica) distribution and trajectories of change. Scientific reports, 5.
25.2587	37.5756	Greece77	Greece	Telesca, L., Belluscio, A., Criscoli, A., Ardizzone, G., Apostolaki, E. T., Fraschetti, S., ... & Alagna, A. (2015). Seagrass meadows (Posidonia oceanica) distribution and trajectories of change. Scientific reports, 5.
24.8714	37.4528	Greece78	Greece	Telesca, L., Belluscio, A., Criscoli, A., Ardizzone, G., Apostolaki, E. T., Fraschetti, S., ... & Alagna, A. (2015). Seagrass meadows (Posidonia oceanica) distribution and trajectories of change. Scientific reports, 5.
24.3646	37.3977	Greece79	Greece	Telesca, L., Belluscio, A., Criscoli, A., Ardizzone, G., Apostolaki, E. T., Fraschetti, S., ... & Alagna, A. (2015). Seagrass meadows (Posidonia oceanica) distribution and trajectories of change. Scientific reports, 5.
24.4454	37.1135	Greece80	Greece	Telesca, L., Belluscio, A., Criscoli, A., Ardizzone, G., Apostolaki, E. T., Fraschetti, S., ... & Alagna, A. (2015). Seagrass meadows (Posidonia oceanica) distribution and trajectories of change. Scientific reports, 5.
24.2568	36.7653	Greece81	Greece	Telesca, L., Belluscio, A., Criscoli, A., Ardizzone, G., Apostolaki, E. T., Fraschetti, S., ... & Alagna, A. (2015). Seagrass meadows (Posidonia oceanica) distribution and trajectories of change. Scientific reports, 5.
24.4019	36.6354	Greece82	Greece	Telesca, L., Belluscio, A., Criscoli, A., Ardizzone, G., Apostolaki, E. T., Fraschetti, S., ... & Alagna, A. (2015). Seagrass meadows (Posidonia oceanica) distribution and trajectories of change. Scientific reports, 5.
24.5561	36.7459	Greece83	Greece	Telesca, L., Belluscio, A., Criscoli, A., Ardizzone, G., Apostolaki, E. T., Fraschetti, S., ... & Alagna, A. (2015). Seagrass meadows (Posidonia oceanica) distribution and trajectories of change. Scientific reports, 5.
24.9775	36.6034	Greece84	Greece	Telesca, L., Belluscio, A., Criscoli, A., Ardizzone, G., Apostolaki, E. T., Fraschetti, S., ... & Alagna, A. (2015). Seagrass meadows (Posidonia oceanica) distribution and trajectories of change. Scientific reports, 5.
25.5687	36.8518	Greece85	Greece	Telesca, L., Belluscio, A., Criscoli, A., Ardizzone, G., Apostolaki, E. T., Fraschetti, S., ... & Alagna, A. (2015). Seagrass meadows (Posidonia oceanica) distribution and trajectories of change. Scientific reports, 5.
25.3581	36.3843	Greece86	Greece	Telesca, L., Belluscio, A., Criscoli, A., Ardizzone, G., Apostolaki, E. T., Fraschetti, S., ... & Alagna, A. (2015). Seagrass meadows (Posidonia oceanica) distribution and trajectories of change. Scientific reports, 5.
23.6175	35.5879	Crete	Greece	Telesca, L., Belluscio, A., Criscoli, A., Ardizzone, G., Apostolaki, E. T., Fraschetti, S., ... & Alagna, A. (2015). Seagrass meadows (Posidonia oceanica) distribution and trajectories of change. Scientific reports, 5.
23.7462	35.2292	Crete2	Greece	Telesca, L., Belluscio, A., Criscoli, A., Ardizzone, G., Apostolaki, E. T., Fraschetti, S., ... & Alagna, A. (2015). Seagrass meadows (Posidonia oceanica) distribution and trajectories of change. Scientific reports, 5.
23.9861	35.2176	Crete3	Greece	Telesca, L., Belluscio, A., Criscoli, A., Ardizzone, G., Apostolaki, E. T., Fraschetti, S., ... & Alagna, A. (2015). Seagrass meadows (Posidonia oceanica) distribution and trajectories of change. Scientific reports, 5.
24.1983	35.1885	Crete4	Greece	Telesca, L., Belluscio, A., Criscoli, A., Ardizzone, G., Apostolaki, E. T., Fraschetti, S., ... & Alagna, A. (2015). Seagrass meadows (Posidonia oceanica) distribution and trajectories of change. Scientific reports, 5.
24.616	35.413	Crete5	Greece	Telesca, L., Belluscio, A., Criscoli, A., Ardizzone, G., Apostolaki, E. T., Fraschetti, S., ... & Alagna, A. (2015). Seagrass meadows (Posidonia oceanica) distribution and trajectories of change. Scientific reports, 5.
26.2804	35.2625	Crete6	Greece	Telesca, L., Belluscio, A., Criscoli, A., Ardizzone, G., Apostolaki, E. T., Fraschetti, S., ... & Alagna, A. (2015). Seagrass meadows (Posidonia oceanica) distribution and trajectories of change. Scientific reports, 5.
26.1413	34.966	Crete7	Greece	Telesca, L., Belluscio, A., Criscoli, A., Ardizzone, G., Apostolaki, E. T., Fraschetti, S., ... & Alagna, A. (2015). Seagrass meadows (Posidonia oceanica) distribution and trajectories of change. Scientific reports, 5.
26.9413	35.4315	Greece87	Greece	Telesca, L., Belluscio, A., Criscoli, A., Ardizzone, G., Apostolaki, E. T., Fraschetti, S., ... & Alagna, A. (2015). Seagrass meadows (Posidonia oceanica) distribution and trajectories of change. Scientific reports, 5.
27.0596	35.6102	Greece88	Greece	Telesca, L., Belluscio, A., Criscoli, A., Ardizzone, G., Apostolaki, E. T., Fraschetti, S., ... & Alagna, A. (2015). Seagrass meadows (Posidonia oceanica) distribution and trajectories of change. Scientific reports, 5.
27.172	35.6111	Greece89	Greece	Telesca, L., Belluscio, A., Criscoli, A., Ardizzone, G., Apostolaki, E. T., Fraschetti, S., ... & Alagna, A. (2015). Seagrass meadows (Posidonia oceanica) distribution and trajectories of change. Scientific reports, 5.
27.2424	35.8677	Greece90	Greece	Telesca, L., Belluscio, A., Criscoli, A., Ardizzone, G., Apostolaki, E. T., Fraschetti, S., ... & Alagna, A. (2015). Seagrass meadows (Posidonia oceanica) distribution and trajectories of change. Scientific reports, 5.
26.1252	39.1058	Greece91	Greece	Telesca, L., Belluscio, A., Criscoli, A., Ardizzone, G., Apostolaki, E. T., Fraschetti, S., ... & Alagna, A. (2015). Seagrass meadows (Posidonia oceanica) distribution and trajectories of change. Scientific reports, 5.
26.091	38.5698	Greece92	Greece	Telesca, L., Belluscio, A., Criscoli, A., Ardizzone, G., Apostolaki, E. T., Fraschetti, S., ... & Alagna, A. (2015). Seagrass meadows (Posidonia oceanica) distribution and trajectories of change. Scientific reports, 5.
26.2512	38.529	Greece93	Greece	Telesca, L., Belluscio, A., Criscoli, A., Ardizzone, G., Apostolaki, E. T., Fraschetti, S., ... & Alagna, A. (2015). Seagrass meadows (Posidonia oceanica) distribution and trajectories of change. Scientific reports, 5.
26.0101	37.5038	Greece94	Greece	Telesca, L., Belluscio, A., Criscoli, A., Ardizzone, G., Apostolaki, E. T., Fraschetti, S., ... & Alagna, A. (2015). Seagrass meadows (Posidonia oceanica) distribution and trajectories of change. Scientific reports, 5.
26.4564	37.5513	Greece95	Greece	Telesca, L., Belluscio, A., Criscoli, A., Ardizzone, G., Apostolaki, E. T., Fraschetti, S., ... & Alagna, A. (2015). Seagrass meadows (Posidonia oceanica) distribution and trajectories of change. Scientific reports, 5.
27.7732	36.2056	Greece96	Greece	Telesca, L., Belluscio, A., Criscoli, A., Ardizzone, G., Apostolaki, E. T., Fraschetti, S., ... & Alagna, A. (2015). Seagrass meadows (Posidonia oceanica) distribution and trajectories of change. Scientific reports, 5.
28.2064	36.2771	Greece97	Greece	Telesca, L., Belluscio, A., Criscoli, A., Ardizzone, G., Apostolaki, E. T., Fraschetti, S., ... & Alagna, A. (2015). Seagrass meadows (Posidonia oceanica) distribution and trajectories of change. Scientific reports, 5.
27.2713	36.8214	Greece98	Greece	Telesca, L., Belluscio, A., Criscoli, A., Ardizzone, G., Apostolaki, E. T., Fraschetti, S., ... & Alagna, A. (2015). Seagrass meadows (Posidonia oceanica) distribution and trajectories of change. Scientific reports, 5.
27.6873	40.4551	Turkey	Turkey	Telesca, L., Belluscio, A., Criscoli, A., Ardizzone, G., Apostolaki, E. T., Fraschetti, S., ... & Alagna, A. (2015). Seagrass meadows (Posidonia oceanica) distribution and trajectories of change. Scientific reports, 5.
26.2531	40.2381	Turkey2	Turkey	Telesca, L., Belluscio, A., Criscoli, A., Ardizzone, G., Apostolaki, E. T., Fraschetti, S., ... & Alagna, A. (2015). Seagrass meadows (Posidonia oceanica) distribution and trajectories of change. Scientific reports, 5.
26.3116	40.0533	Turkey3	Turkey	Telesca, L., Belluscio, A., Criscoli, A., Ardizzone, G., Apostolaki, E. T., Fraschetti, S., ... & Alagna, A. (2015). Seagrass meadows (Posidonia oceanica) distribution and trajectories of change. Scientific reports, 5.
26.6093	37.7784	Turkey4	Turkey	Telesca, L., Belluscio, A., Criscoli, A., Ardizzone, G., Apostolaki, E. T., Fraschetti, S., ... & Alagna, A. (2015). Seagrass meadows (Posidonia oceanica) distribution and trajectories of change. Scientific reports, 5.
29.5796	36.1837	Turkey6	Turkey	Telesca, L., Belluscio, A., Criscoli, A., Ardizzone, G., Apostolaki, E. T., Fraschetti, S., ... & Alagna, A. (2015). Seagrass meadows (Posidonia oceanica) distribution and trajectories of change. Scientific reports, 5.
33.4719	36.1338	Turkey8	Turkey	Telesca, L., Belluscio, A., Criscoli, A., Ardizzone, G., Apostolaki, E. T., Fraschetti, S., ... & Alagna, A. (2015). Seagrass meadows (Posidonia oceanica) distribution and trajectories of change. Scientific reports, 5.
33.142	36.1065	Turkey9	Turkey	Telesca, L., Belluscio, A., Criscoli, A., Ardizzone, G., Apostolaki, E. T., Fraschetti, S., ... & Alagna, A. (2015). Seagrass meadows (Posidonia oceanica) distribution and trajectories of change. Scientific reports, 5.
33.0444	36.0823	Turkey10	Turkey	Telesca, L., Belluscio, A., Criscoli, A., Ardizzone, G., Apostolaki, E. T., Fraschetti, S., ... & Alagna, A. (2015). Seagrass meadows (Posidonia oceanica) distribution and trajectories of change. Scientific reports, 5.
32.9029	36.0713	Turkey11	Turkey	Telesca, L., Belluscio, A., Criscoli, A., Ardizzone, G., Apostolaki, E. T., Fraschetti, S., ... & Alagna, A. (2015). Seagrass meadows (Posidonia oceanica) distribution and trajectories of change. Scientific reports, 5.
32.3382	35.0859	Cyprus	Cyprus	Telesca, L., Belluscio, A., Criscoli, A., Ardizzone, G., Apostolaki, E. T., Fraschetti, S., ... & Alagna, A. (2015). Seagrass meadows (Posidonia oceanica) distribution and trajectories of change. Scientific reports, 5.
32.2912	34.963	Cyprus2	Cyprus	Telesca, L., Belluscio, A., Criscoli, A., Ardizzone, G., Apostolaki, E. T., Fraschetti, S., ... & Alagna, A. (2015). Seagrass meadows (Posidonia oceanica) distribution and trajectories of change. Scientific reports, 5.
32.3627	34.8385	Cyprus3	Cyprus	Telesca, L., Belluscio, A., Criscoli, A., Ardizzone, G., Apostolaki, E. T., Fraschetti, S., ... & Alagna, A. (2015). Seagrass meadows (Posidonia oceanica) distribution and trajectories of change. Scientific reports, 5.
32.3916	34.7611	Cyprus4	Cyprus	Telesca, L., Belluscio, A., Criscoli, A., Ardizzone, G., Apostolaki, E. T., Fraschetti, S., ... & Alagna, A. (2015). Seagrass meadows (Posidonia oceanica) distribution and trajectories of change. Scientific reports, 5.
33.0297	34.634	Cyprus5	Cyprus	Telesca, L., Belluscio, A., Criscoli, A., Ardizzone, G., Apostolaki, E. T., Fraschetti, S., ... & Alagna, A. (2015). Seagrass meadows (Posidonia oceanica) distribution and trajectories of change. Scientific reports, 5.
33.1189	34.6895	Cyprus6	Cyprus	Telesca, L., Belluscio, A., Criscoli, A., Ardizzone, G., Apostolaki, E. T., Fraschetti, S., ... & Alagna, A. (2015). Seagrass meadows (Posidonia oceanica) distribution and trajectories of change. Scientific reports, 5.
33.2313	34.6938	Cyprus7	Cyprus	Telesca, L., Belluscio, A., Criscoli, A., Ardizzone, G., Apostolaki, E. T., Fraschetti, S., ... & Alagna, A. (2015). Seagrass meadows (Posidonia oceanica) distribution and trajectories of change. Scientific reports, 5.
33.5596	34.8009	Cyprus8	Cyprus	Telesca, L., Belluscio, A., Criscoli, A., Ardizzone, G., Apostolaki, E. T., Fraschetti, S., ... & Alagna, A. (2015). Seagrass meadows (Posidonia oceanica) distribution and trajectories of change. Scientific reports, 5.
33.8215	34.9451	Cyprus9	Cyprus	Telesca, L., Belluscio, A., Criscoli, A., Ardizzone, G., Apostolaki, E. T., Fraschetti, S., ... & Alagna, A. (2015). Seagrass meadows (Posidonia oceanica) distribution and trajectories of change. Scientific reports, 5.
34.0486	34.9554	Cyprus10	Cyprus	Telesca, L., Belluscio, A., Criscoli, A., Ardizzone, G., Apostolaki, E. T., Fraschetti, S., ... & Alagna, A. (2015). Seagrass meadows (Posidonia oceanica) distribution and trajectories of change. Scientific reports, 5.
33.934	35.2716	Cyprus11	Cyprus	Telesca, L., Belluscio, A., Criscoli, A., Ardizzone, G., Apostolaki, E. T., Fraschetti, S., ... & Alagna, A. (2015). Seagrass meadows (Posidonia oceanica) distribution and trajectories of change. Scientific reports, 5.
34.2473	35.4415	Cyprus12	Cyprus	Telesca, L., Belluscio, A., Criscoli, A., Ardizzone, G., Apostolaki, E. T., Fraschetti, S., ... & Alagna, A. (2015). Seagrass meadows (Posidonia oceanica) distribution and trajectories of change. Scientific reports, 5.
34.4635	35.6633	Cyprus13	Cyprus	Telesca, L., Belluscio, A., Criscoli, A., Ardizzone, G., Apostolaki, E. T., Fraschetti, S., ... & Alagna, A. (2015). Seagrass meadows (Posidonia oceanica) distribution and trajectories of change. Scientific reports, 5.
33.0282	35.3784	Cyprus14	Cyprus	Telesca, L., Belluscio, A., Criscoli, A., Ardizzone, G., Apostolaki, E. T., Fraschetti, S., ... & Alagna, A. (2015). Seagrass meadows (Posidonia oceanica) distribution and trajectories of change. Scientific reports, 5.
33.4379	35.3523	Cyprus15	Cyprus	Telesca, L., Belluscio, A., Criscoli, A., Ardizzone, G., Apostolaki, E. T., Fraschetti, S., ... & Alagna, A. (2015). Seagrass meadows (Posidonia oceanica) distribution and trajectories of change. Scientific reports, 5.
32.7061	35.1991	Cyprus16	Cyprus	Telesca, L., Belluscio, A., Criscoli, A., Ardizzone, G., Apostolaki, E. T., Fraschetti, S., ... & Alagna, A. (2015). Seagrass meadows (Posidonia oceanica) distribution and trajectories of change. Scientific reports, 5.
27.3039	31.3834	Egypt	Egypt	Telesca, L., Belluscio, A., Criscoli, A., Ardizzone, G., Apostolaki, E. T., Fraschetti, S., ... & Alagna, A. (2015). Seagrass meadows (Posidonia oceanica) distribution and trajectories of change. Scientific reports, 5.
27.3983	31.3049	Egypt2	Egypt	Telesca, L., Belluscio, A., Criscoli, A., Ardizzone, G., Apostolaki, E. T., Fraschetti, S., ... & Alagna, A. (2015). Seagrass meadows (Posidonia oceanica) distribution and trajectories of change. Scientific reports, 5.
27.4489	31.2325	Egypt3	Egypt	Telesca, L., Belluscio, A., Criscoli, A., Ardizzone, G., Apostolaki, E. T., Fraschetti, S., ... & Alagna, A. (2015). Seagrass meadows (Posidonia oceanica) distribution and trajectories of change. Scientific reports, 5.
27.5815	31.2075	Egypt4	Egypt	Telesca, L., Belluscio, A., Criscoli, A., Ardizzone, G., Apostolaki, E. T., Fraschetti, S., ... & Alagna, A. (2015). Seagrass meadows (Posidonia oceanica) distribution and trajectories of change. Scientific reports, 5.
27.6539	31.1951	Egypt5	Egypt	Telesca, L., Belluscio, A., Criscoli, A., Ardizzone, G., Apostolaki, E. T., Fraschetti, S., ... & Alagna, A. (2015). Seagrass meadows (Posidonia oceanica) distribution and trajectories of change. Scientific reports, 5.
27.7578	31.2063	Egypt6	Egypt	Telesca, L., Belluscio, A., Criscoli, A., Ardizzone, G., Apostolaki, E. T., Fraschetti, S., ... & Alagna, A. (2015). Seagrass meadows (Posidonia oceanica) distribution and trajectories of change. Scientific reports, 5.
27.8585	31.2556	Egypt7	Egypt	Telesca, L., Belluscio, A., Criscoli, A., Ardizzone, G., Apostolaki, E. T., Fraschetti, S., ... & Alagna, A. (2015). Seagrass meadows (Posidonia oceanica) distribution and trajectories of change. Scientific reports, 5.
27.8939	31.1874	Egypt8	Egypt	Telesca, L., Belluscio, A., Criscoli, A., Ardizzone, G., Apostolaki, E. T., Fraschetti, S., ... & Alagna, A. (2015). Seagrass meadows (Posidonia oceanica) distribution and trajectories of change. Scientific reports, 5.
30.0242	31.3195	Egypt9	Egypt	Telesca, L., Belluscio, A., Criscoli, A., Ardizzone, G., Apostolaki, E. T., Fraschetti, S., ... & Alagna, A. (2015). Seagrass meadows (Posidonia oceanica) distribution and trajectories of change. Scientific reports, 5.
29.9039	31.2217	Egypt10	Egypt	Telesca, L., Belluscio, A., Criscoli, A., Ardizzone, G., Apostolaki, E. T., Fraschetti, S., ... & Alagna, A. (2015). Seagrass meadows (Posidonia oceanica) distribution and trajectories of change. Scientific reports, 5.
29.7366	31.1136	Egypt11	Egypt	Telesca, L., Belluscio, A., Criscoli, A., Ardizzone, G., Apostolaki, E. T., Fraschetti, S., ... & Alagna, A. (2015). Seagrass meadows (Posidonia oceanica) distribution and trajectories of change. Scientific reports, 5.
29.0455	30.8458	Egypt12	Egypt	Telesca, L., Belluscio, A., Criscoli, A., Ardizzone, G., Apostolaki, E. T., Fraschetti, S., ... & Alagna, A. (2015). Seagrass meadows (Posidonia oceanica) distribution and trajectories of change. Scientific reports, 5.
29.2173	30.8567	Egypt13	Egypt	Telesca, L., Belluscio, A., Criscoli, A., Ardizzone, G., Apostolaki, E. T., Fraschetti, S., ... & Alagna, A. (2015). Seagrass meadows (Posidonia oceanica) distribution and trajectories of change. Scientific reports, 5.
29.341	30.8957	Egypt14	Egypt	Telesca, L., Belluscio, A., Criscoli, A., Ardizzone, G., Apostolaki, E. T., Fraschetti, S., ... & Alagna, A. (2015). Seagrass meadows (Posidonia oceanica) distribution and trajectories of change. Scientific reports, 5.
29.6791	31.0814	Egypt15	Egypt	Telesca, L., Belluscio, A., Criscoli, A., Ardizzone, G., Apostolaki, E. T., Fraschetti, S., ... & Alagna, A. (2015). Seagrass meadows (Posidonia oceanica) distribution and trajectories of change. Scientific reports, 5.
29.6247	31.0477	Egypt16	Egypt	Telesca, L., Belluscio, A., Criscoli, A., Ardizzone, G., Apostolaki, E. T., Fraschetti, S., ... & Alagna, A. (2015). Seagrass meadows (Posidonia oceanica) distribution and trajectories of change. Scientific reports, 5.
29.522	30.9769	Egypt17	Egypt	Telesca, L., Belluscio, A., Criscoli, A., Ardizzone, G., Apostolaki, E. T., Fraschetti, S., ... & Alagna, A. (2015). Seagrass meadows (Posidonia oceanica) distribution and trajectories of change. Scientific reports, 5.
27.9148	31.1155	Egypt18	Egypt	Telesca, L., Belluscio, A., Criscoli, A., Ardizzone, G., Apostolaki, E. T., Fraschetti, S., ... & Alagna, A. (2015). Seagrass meadows (Posidonia oceanica) distribution and trajectories of change. Scientific reports, 5.
28.0158	31.1028	Egypt19	Egypt	Telesca, L., Belluscio, A., Criscoli, A., Ardizzone, G., Apostolaki, E. T., Fraschetti, S., ... & Alagna, A. (2015). Seagrass meadows (Posidonia oceanica) distribution and trajectories of change. Scientific reports, 5.
28.115	31.1057	Egypt20	Egypt	Telesca, L., Belluscio, A., Criscoli, A., Ardizzone, G., Apostolaki, E. T., Fraschetti, S., ... & Alagna, A. (2015). Seagrass meadows (Posidonia oceanica) distribution and trajectories of change. Scientific reports, 5.
28.256	31.0841	Egypt21	Egypt	Telesca, L., Belluscio, A., Criscoli, A., Ardizzone, G., Apostolaki, E. T., Fraschetti, S., ... & Alagna, A. (2015). Seagrass meadows (Posidonia oceanica) distribution and trajectories of change. Scientific reports, 5.
28.385	31.0987	Egypt22	Egypt	Telesca, L., Belluscio, A., Criscoli, A., Ardizzone, G., Apostolaki, E. T., Fraschetti, S., ... & Alagna, A. (2015). Seagrass meadows (Posidonia oceanica) distribution and trajectories of change. Scientific reports, 5.
28.4633	31.0882	Egypt23	Egypt	Telesca, L., Belluscio, A., Criscoli, A., Ardizzone, G., Apostolaki, E. T., Fraschetti, S., ... & Alagna, A. (2015). Seagrass meadows (Posidonia oceanica) distribution and trajectories of change. Scientific reports, 5.
28.5449	31.0706	Egypt24	Egypt	Telesca, L., Belluscio, A., Criscoli, A., Ardizzone, G., Apostolaki, E. T., Fraschetti, S., ... & Alagna, A. (2015). Seagrass meadows (Posidonia oceanica) distribution and trajectories of change. Scientific reports, 5.
28.6222	31.0237	Egypt25	Egypt	Telesca, L., Belluscio, A., Criscoli, A., Ardizzone, G., Apostolaki, E. T., Fraschetti, S., ... & Alagna, A. (2015). Seagrass meadows (Posidonia oceanica) distribution and trajectories of change. Scientific reports, 5.
28.7024	31.0149	Egypt26	Egypt	Telesca, L., Belluscio, A., Criscoli, A., Ardizzone, G., Apostolaki, E. T., Fraschetti, S., ... & Alagna, A. (2015). Seagrass meadows (Posidonia oceanica) distribution and trajectories of change. Scientific reports, 5.
28.7833	30.982	Egypt27	Egypt	Telesca, L., Belluscio, A., Criscoli, A., Ardizzone, G., Apostolaki, E. T., Fraschetti, S., ... & Alagna, A. (2015). Seagrass meadows (Posidonia oceanica) distribution and trajectories of change. Scientific reports, 5.
28.822	30.961	Egypt28	Egypt	Telesca, L., Belluscio, A., Criscoli, A., Ardizzone, G., Apostolaki, E. T., Fraschetti, S., ... & Alagna, A. (2015). Seagrass meadows (Posidonia oceanica) distribution and trajectories of change. Scientific reports, 5.
28.8598	30.9258	Egypt29	Egypt	Telesca, L., Belluscio, A., Criscoli, A., Ardizzone, G., Apostolaki, E. T., Fraschetti, S., ... & Alagna, A. (2015). Seagrass meadows (Posidonia oceanica) distribution and trajectories of change. Scientific reports, 5.
28.9396	30.8816	Egypt30	Egypt	Telesca, L., Belluscio, A., Criscoli, A., Ardizzone, G., Apostolaki, E. T., Fraschetti, S., ... & Alagna, A. (2015). Seagrass meadows (Posidonia oceanica) distribution and trajectories of change. Scientific reports, 5.
